# Supplementary material for: Classifying Unstructured Text in Electronic Health Records for Mental Health Prediction Models: Large Language Model Evaluation Study
Source: JMIR Med Inform. 2025 Jan 21;13:e65454. doi: 10.2196/65454 (PMC11884378; doi:10.2196/65454)
Supplement: Multimedia Appendix 2 [file medinform-v13-e65454-s002.xlsx]

## Sheet: Overall
Overall Domains: Domain, sample size, precision, recall, F1-score, times predicted, matches, and total mentions in the dataset
Domain	Precision (95% CI)	Recall (95% CI)	F1-score (95% CI)	Times Predicted	Matches	Total Mentions
Mental health (n=846)	0.821 (0.793 - 0.845)	0.806 (0.778 - 0.831)	0.813 (0.794 - 0.833)	831	682	85081618
Physical health (n=3707)	0.956 (0.949 - 0.962)	0.960 (0.953 - 0.966)	0.958 (0.953 - 0.962)	3722	3558	255573709

## Sheet: MH - Categories
Mental health terms: Category, sample size, precision, recall, F1-score, sample size, times predicted, total mentions in the dataset, matches, and most frequent misclassifications
Terms	Precision (95% CI)	Recall (95% CI)	F1-score (95% CI)	Times Predicted	Total Mentions	Matches	Most Frequent Misclassifications
Living situation (n=11)	1 (0.741 - 1)	1 (0.741 - 1)	1 (1 - 1)	11	1258832	11	None
Gender identity disorder (n=1)	1 (0.207 - 1)	1 (0.207 - 1)	1 (0 - 1)	1	1201	1	None
Homeless (n=1)	1 (0.207 - 1)	1 (0.207 - 1)	1 (0 - 1)	1	330144	1	None
Lives alone (n=2)	1 (0.342 - 1)	1 (0.342 - 1)	1 (0 - 1)	2	422410	2	None
Medication use (n=2)	1 (0.342 - 1)	1 (0.342 - 1)	1 (0 - 1)	2	88610	2	None
Mixed anxiety depression (n=1)	1 (0.207 - 1)	1 (0.207 - 1)	1 (0 - 1)	1	201821	1	None
Substance related symptoms or disorder (n=90)	0.976 (0.918 - 0.994)	0.922 (0.848 - 0.962)	0.949 (0.914 - 0.978)	85	8783316	83	Neurocognitive disorders (n=4), neurocognitive symptoms (n=1), psychotic symptoms or disorder (n=1)
Eating disorder or symptoms (n=16)	0.842 (0.624 - 0.945)	1 (0.806 - 1)	0.914 (0.800 - 1)	19	582193	16	None
OCD symptoms or disorder (n=10)	0.769 (0.497 - 0.918)	1 (0.722 - 1)	0.870 (0.667 - 1)	13	206912	10	None
Sleep wake symptoms or disorder (n=37)	0.795 (0.655 - 0.888)	0.946 (0.823 - 0.985)	0.864 (0.776 - 0.935)	44	1833282	35	Miscellaneous psychiatric symptoms (n=1), depressive symptoms (n=1)
Somatization symptoms (n=6)	0.750 (0.409 - 0.929)	1 (0.610 - 1)	0.857 (0.571 - 1)	8	62190	6	None
Injury (n=76)	0.922 (0.830 - 0.966)	0.776 (0.671 - 0.855)	0.843 (0.773 - 0.902)	64	10470084	59	Self harm (n=8), miscellaneous psychiatric symptoms (n=3), stress related symptoms or disorder (n=2)
Abusive behavior (n=26)	0.793 (0.616 - 0.902)	0.885 (0.710 - 0.960)	0.836 (0.706 - 0.930)	29	3052623	23	Aggressive symptoms (n=1), miscellaneous psychiatric symptoms (n=1), personality disorder (n=1)
Impulsive behavior (n=6)	0.833 (0.436 - 0.970)	0.833 (0.436 - 0.970)	0.833 (0.500 - 1)	6	414319	5	Aggressive symptoms (n=1)
Unipolar depressive disorder (n=8)	0.700 (0.397 - 0.892)	0.875 (0.529 - 0.978)	0.778 (0.500 - 0.960)	10	944162	7	Mood disorder (n=1)
Psychotic symptoms or disorder (n=50)	0.760 (0.626 - 0.857)	0.760 (0.626 - 0.857)	0.760 (0.657 - 0.848)	50	6073725	38	Miscellaneous psychiatric symptoms (n=5), neurocognitive symptoms (n=2), impulsive behavior (n=1)
Suicide (n=3)	0.600 (0.231 - 0.882)	1 (0.439 - 1)	0.750 (0 - 1)	5	1149339	3	None
ADHD spectrum (n=11)	0.579 (0.363 - 0.769)	1 (0.741 - 1)	0.733 (0.519 - 0.882)	19	810195	11	None
Suicidal symptoms (n=12)	0.800 (0.490 - 0.943)	0.667 (0.391 - 0.862)	0.727 (0.462 - 0.917)	10	6166814	8	Self harm (n=3), psychotic symptoms or disorder (n=1)
Anxiety disorder (n=14)	0.714 (0.454 - 0.883)	0.714 (0.454 - 0.883)	0.714 (0.500 - 0.897)	14	683289	10	Anxiety symptoms (n=1), social situation (n=1), somatization symptoms (n=1)
Autism spectrum disorder (n=7)	0.600 (0.313 - 0.832)	0.857 (0.487 - 0.974)	0.706 (0.375 - 0.917)	10	131712	6	Mood disorder (n=1)
Depressive symptoms (n=39)	0.846 (0.665 - 0.938)	0.564 (0.410 - 0.707)	0.677 (0.540 - 0.800)	26	6381376	22	Mood symptoms (n=5), miscellaneous psychiatric symptoms (n=3), unipolar depressive disorder (n=2)
Overdose (n=1)	0.500 (0.095 - 0.905)	1 (0.207 - 1)	0.667 (0 - 1)	2	404773	1	None
Neurocognitive disorders (n=20)	0.463 (0.321 - 0.613)	0.950 (0.764 - 0.991)	0.623 (0.467 - 0.753)	41	1225475	19	Neurocognitive symptoms (n=1)
Neurocognitive symptoms (n=74)	0.608 (0.494 - 0.711)	0.608 (0.494 - 0.711)	0.608 (0.500 - 0.693)	74	1802203	45	Neurocognitive disorders (n=10), miscellaneous psychiatric symptoms (n=8), adhd spectrum (n=6)
Bipolar spectrum (n=36)	1 (0.796 - 1)	0.417 (0.271 - 0.578)	0.588 (0.400 - 0.739)	15	2289677	15	Mood symptoms (n=18), psychotic symptoms or disorder (n=2), miscellaneous psychiatric symptoms (n=1)
Aggressive symptoms (n=24)	0.583 (0.388 - 0.755)	0.583 (0.388 - 0.755)	0.583 (0.400 - 0.737)	24	4275418	14	Anxiety symptoms (n=4), mood symptoms (n=4), miscellaneous psychiatric symptoms (n=2)
Stress related symptoms or disorder (n=11)	0.471 (0.262 - 0.690)	0.727 (0.434 - 0.903)	0.571 (0.320 - 0.765)	17	480179	8	Stressor symptoms (n=2), anxiety symptoms (n=1)
Mood disorder (n=2)	0.400 (0.118 - 0.769)	1 (0.342 - 1)	0.571 (0 - 1)	5	228063	2	None
Anxiety symptoms (n=22)	0.467 (0.302 - 0.639)	0.636 (0.430 - 0.803)	0.538 (0.360 - 0.692)	30	7481272	14	Stress related symptoms or disorder (n=2), sensory disturbances (n=2), anxiety disorder (n=2)
Self harm (n=12)	0.364 (0.197 - 0.570)	0.667 (0.391 - 0.862)	0.471 (0.231 - 0.667)	22	2125512	8	Abusive behavior (n=3), suicidal symptoms (n=1)
Personality disorder (n=5)	0.333 (0.138 - 0.609)	0.800 (0.376 - 0.964)	0.471 (0.111 - 0.727)	12	157612	4	OCD symptoms or disorder (n=1)
Miscellaneous psychiatric symptoms (n=156)	0.584 (0.473 - 0.688)	0.288 (0.223 - 0.364)	0.386 (0.301 - 0.460)	77	9553607	45	Neurocognitive symptoms (n=17), antisocial behavior (n=10), mood symptoms (n=10)
Suicidal behavioral (n=12)	0.750 (0.301 - 0.954)	0.250 (0.089 - 0.532)	0.375 (0 - 0.667)	4	1164131	3	Injury (n=3), miscellaneous psychiatric symptoms (n=1), overdose (n=1)
Pharm symptoms (n=7)	0.273 (0.097 - 0.566)	0.429 (0.158 - 0.750)	0.333 (0 - 0.588)	11	699247	3	Sensory disturbances (n=2), psych ADE (n=1), miscellaneous psychiatric symptoms (n=1)
Antisocial behavior (n=10)	0.143 (0.040 - 0.399)	0.200 (0.057 - 0.510)	0.167 (0 - 0.370)	14	1666203	2	Personality disorder (n=3), aggressive symptoms (n=2), miscellaneous psychiatric symptoms (n=2)
Sensory disturbances (n=6)	0.062 (0.011 - 0.283)	0.167 (0.030 - 0.564)	0.091 (0 - 0.273)	16	386544	1	Psychotic symptoms or disorder (n=3), miscellaneous psychiatric symptoms (n=2)
Mood symptoms (n=1)	0.026 (0.005 - 0.135)	1 (0.207 - 1)	0.051 (0 - 0.171)	38	171716	1	None
Maladaptive relations (n=1)	-	0 (0 - 0.793)	0 (0 - 0)	3	26944	0	Antisocial behavior (n=1)
Psych ade (n=11)	-	0 (0 - 0.259)	0 (0 - 0)	1	151170	0	Neurocognitive symptoms (n=6), pharm symptoms (n=5)
Social situation (n=1)	-	0 (0 - 0.793)	0 (0 - 0)	3	708829	0	Maladaptive relations (n=1)
Stressor symptoms (n=5)	-	0 (0 - 0.434)	0 (0 - 0)	7	34494	0	Sensory disturbances (n=2), personality disorder (n=2), miscellaneous psychiatric symptoms (n=1)

## Sheet: PH - Categories
Physical health terms: Category, sample size, precision, recall, F1-score, sample size, bias index, times predicted, total mentions in the dataset, matches, and most frequent misclassifications
Category (n)	Precision (95% CI)	Recall (95% CI)	F1-score (95% CI)	Times Predicted	Total Mentions	Matches	Most Frequent Misclassifications
Cardiovascular symptoms (n=401)	0.874 (0.838 - 0.903)	0.880 (0.845 - 0.909)	0.877 (0.852 - 0.899)	404	30929591	353	Other physical symptoms and conditions (n=14), neurological symptoms (n=9), respiratory symptoms (n=8)
Hematological symptoms (n=122)	0.795 (0.717 - 0.856)	0.828 (0.751 - 0.885)	0.811 (0.754 - 0.859)	127	6320543	101	Oncological conditions (n=11), gastrointestinal symptoms (n=3), hepatobiliary conditions (n=3)
Genitourinary symptoms (n=201)	0.852 (0.793 - 0.896)	0.771 (0.708 - 0.824)	0.809 (0.763 - 0.850)	182	8571307	155	Gastrointestinal symptoms (n=12), infectious symptoms (n=11), other physical symptoms and conditions (n=7)
Skin and soft tissue disorders (n=314)	0.816 (0.768 - 0.856)	0.777 (0.728 - 0.820)	0.796 (0.759 - 0.829)	299	15211903	244	Infectious symptoms (n=26), other physical symptoms and conditions (n=13), gastrointestinal symptoms (n=9)
Neurological symptoms (n=413)	0.766 (0.725 - 0.804)	0.818 (0.778 - 0.853)	0.792 (0.759 - 0.824)	441	22539772	338	Sensory problems (n=38), other physical symptoms and conditions (n=8), infectious symptoms (n=5)
Musculoskeletal symptoms (n=480)	0.953 (0.924 - 0.971)	0.669 (0.625 - 0.709)	0.786 (0.754 - 0.816)	337	21784684	321	Other physical symptoms and conditions (n=62), neurological symptoms (n=39), autoimmune and inflammatory conditions (n=13)
Gastrointestinal symptoms (n=279)	0.731 (0.678 - 0.777)	0.806 (0.756 - 0.849)	0.767 (0.724 - 0.806)	308	24878416	225	Hepatobiliary conditions (n=18), autoimmune and inflammatory conditions (n=10), infectious symptoms (n=9)
Renal disorders (n=52)	0.765 (0.632 - 0.860)	0.750 (0.618 - 0.848)	0.757 (0.653 - 0.842)	51	2221183	39	Infectious symptoms (n=5), genitourinary symptoms (n=4), cardiovascular symptoms (n=3)
Respiratory symptoms (n=139)	0.632 (0.561 - 0.699)	0.842 (0.772 - 0.893)	0.722 (0.664 - 0.774)	185	27774599	117	Sensory problems (n=6), gastrointestinal symptoms (n=5), other physical symptoms and conditions (n=4)
Endocrine symptoms (n=98)	0.742 (0.642 - 0.821)	0.673 (0.576 - 0.758)	0.706 (0.625 - 0.777)	89	4941915	66	Metabolic disorders (n=16), sensory problems (n=4), autoimmune and inflammatory conditions (n=3)
Metabolic disorders (n=63)	0.576 (0.474 - 0.672)	0.841 (0.732 - 0.911)	0.684 (0.589 - 0.763)	92	3135871	53	Hepatobiliary conditions (n=7), endocrine symptoms (n=1), other physical symptoms and conditions (n=1)
Infectious symptoms (n=145)	0.504 (0.442 - 0.567)	0.841 (0.773 - 0.892)	0.630 (0.568 - 0.682)	242	15079465	122	Hepatobiliary conditions (n=7), sensory problems (n=3), skin and soft tissue disorders (n=3)
Pain symptoms (n=59)	0.636 (0.504 - 0.751)	0.593 (0.466 - 0.709)	0.614 (0.505 - 0.713)	55	18044587	35	Other physical symptoms and conditions (n=6), neurological symptoms (n=5), gastrointestinal symptoms (n=4)
Oncological conditions (n=45)	0.461 (0.361 - 0.564)	0.911 (0.793 - 0.965)	0.612 (0.513 - 0.702)	89	4549233	41	Autoimmune and inflammatory conditions (n=1), gastrointestinal symptoms (n=1), other physical symptoms and conditions (n=1)
Respiratory disorders (n=173)	0.908 (0.822 - 0.955)	0.399 (0.329 - 0.473)	0.554 (0.480 - 0.626)	76	7120119	69	Respiratory symptoms (n=50), infectious symptoms (n=28), other physical symptoms and conditions (n=10)
Other physical symptoms and conditions (n=559)	0.644 (0.596 - 0.689)	0.465 (0.424 - 0.507)	0.540 (0.503 - 0.578)	404	31151422	260	Sensory problems (n=68), neurological symptoms (n=39), skin and soft tissue disorders (n=29)
Autoimmune and inflammatory conditions (n=68)	0.457 (0.353 - 0.565)	0.544 (0.427 - 0.657)	0.497 (0.397 - 0.595)	81	6233528	37	Infectious symptoms (n=9), other physical symptoms and conditions (n=9), skin and soft tissue disorders (n=4)
Hepatobiliary conditions (n=54)	0.387 (0.285 - 0.500)	0.537 (0.406 - 0.663)	0.450 (0.333 - 0.558)	75	1970424	29	Gastrointestinal symptoms (n=11), cardiovascular symptoms (n=4), other physical symptoms and conditions (n=3)
Sensory problems (n=41)	0.219 (0.163 - 0.287)	0.902 (0.775 - 0.961)	0.352 (0.271 - 0.428)	169	3113079	37	Neurological symptoms (n=4)

## Sheet: MH - Terms
Mental health term, total mentions in the dataset, unique hospital episodes with term, clinician coding vs. model prediction
Term	Total Mentions	Episodes with Term	Clinician Coding	Model Prediction
DEPRESSION	3339830	2057464	Depressive symptoms	Unipolar depressive disorder
BEHAVIOR	2050986	1496908	Miscellaneous psychiatric symptoms	Antisocial behavior
DISTRESS	1242074	1034896	Miscellaneous psychiatric symptoms	Stressor symptoms
TRAUMA	1444490	1028078	Injury	Stress related symptoms or disorder
ACCOMPANIED BY RELATIONS	708829	657457	Social situation	Maladaptive relations
STRESS	809363	632576	Anxiety symptoms	Stress related symptoms or disorder
HOMICIDAL IDEATION	915479	629934	Antisocial behavior	Aggressive symptoms
HI	678359	525489	Antisocial behavior	Miscellaneous psychiatric symptoms
BEHAVIORAL ISSUES	439932	353568	Miscellaneous psychiatric symptoms	Antisocial behavior
ALTERED MENTAL STATUS	489881	341240	Miscellaneous psychiatric symptoms	Neurocognitive symptoms
NON-COMPLIANT	407759	306040	Miscellaneous psychiatric symptoms	Antisocial behavior
NEUROLOGICAL DEFICIT	327236	302149	Neurocognitive disorders	Neurocognitive symptoms
UPSET	380415	299550	Aggressive symptoms	Anxiety symptoms
ASSAULT	353293	292674	Injury	Aggressive symptoms
VIOLENCE	363682	280395	Abusive behavior	Aggressive symptoms
TIRED	369138	279099	Miscellaneous psychiatric symptoms	Sleep wake symptoms or disorder
RIGIDITY	283743	274989	Miscellaneous psychiatric symptoms	Neurocognitive symptoms
RESTLESS	288471	233482	Aggressive symptoms	Anxiety symptoms
IRRITABLE	310110	223247	Aggressive symptoms	Mood symptoms
CRYING	243832	209433	Miscellaneous psychiatric symptoms	Mood symptoms
VISUAL HALLUCINATIONS	225551	178445	Sensory disturbances	Psychotic symptoms or disorder
DEATH	200499	176427	Miscellaneous psychiatric symptoms	Suicide
FOREIGN BODY	216381	166622	Injury	Miscellaneous psychiatric symptoms
FLAT AFFECT	193555	162024	Miscellaneous psychiatric symptoms	Mood symptoms
IRRITABILITY	204426	161682	Aggressive symptoms	Mood symptoms
MENTAL STATUS CHANGES	183447	151795	Miscellaneous psychiatric symptoms	Neurocognitive symptoms
EPISTAXIS	171369	151120	Injury	Miscellaneous psychiatric symptoms
CUT	187685	141439	Injury	Self harm
SCAR	143169	126570	Injury	Self harm
AH	180510	125208	Psychotic symptoms or disorder	Miscellaneous psychiatric symptoms
DYSPHORIC MOOD	127317	124406	Depressive symptoms	Mood symptoms
ELOPE	156584	123214	Psychotic symptoms or disorder	Impulsive behavior
PARESTHESIAS	120958	105829	Anxiety symptoms	Sensory disturbances
CONCENTRATION ISSUES	114484	103108	Neurocognitive symptoms	ADHD spectrum
RACING THOUGHTS	121903	92039	Bipolar spectrum	Miscellaneous psychiatric symptoms
HEAT INTOLERANCE	87447	86435	Pharm symptoms	Sensory disturbances
CONCENTRATION	89546	85586	Neurocognitive symptoms	ADHD spectrum
MOOD SWINGS	87548	75135	Bipolar spectrum	Mood symptoms
VH	89879	74667	Sensory disturbances	Miscellaneous psychiatric symptoms
APPROPRIATE AFFECT	78340	74044	Miscellaneous psychiatric symptoms	Mood symptoms
LETHARGY	95224	74011	Sleep wake symptoms or disorder	Miscellaneous psychiatric symptoms
PRESSURED SPEECH	69937	59555	Bipolar spectrum	Mood symptoms
HARMFUL THOUGHTS	57819	56877	Self harm	Suicidal symptoms
SI/HI/AVH	59004	55782	Suicidal symptoms	Psychotic symptoms or disorder
PSYCHOMOTOR AGITATION	62846	54701	Aggressive symptoms	Miscellaneous psychiatric symptoms
AH/VH	58325	52401	Psychotic symptoms or disorder	Aggressive symptoms
SHAKES	58322	52166	Substance related symptoms or disorder	Neurocognitive symptoms
COPING	53789	50193	Miscellaneous psychiatric symptoms	Stress related symptoms or disorder
SIB	63010	47187	Suicidal behavioral	Miscellaneous psychiatric symptoms
PARESTHESIA	52022	46186	Anxiety symptoms	Sensory disturbances
TENSION	48380	45985	Stress related symptoms or disorder	Anxiety symptoms
GRANDIOSITY	48238	44697	Bipolar spectrum	Mood symptoms
TENSE	48004	44148	Miscellaneous psychiatric symptoms	Anxiety symptoms
S/I	48294	40426	Suicidal symptoms	Self harm
CHANGE IN MOOD	42148	40355	Bipolar spectrum	Mood symptoms
DECOMPENSATION	44158	39238	Psychotic symptoms or disorder	Miscellaneous psychiatric symptoms
INTELLECTUAL DISABILITY	47550	38246	Neurocognitive symptoms	Neurocognitive disorders
UNSAFE BEHAVIOR	44888	37643	Self harm	Abusive behavior
PSYCHOMOTOR ISSUES	37655	36907	Depressive symptoms	Neurocognitive symptoms
POISONING	37348	34955	Suicidal behavioral	Overdose
BLOCKING	36631	34599	Miscellaneous psychiatric symptoms	Antisocial behavior
INVOLUNTARY MOVEMENT	37455	34548	Psych ADE	Neurocognitive symptoms
STARING	39162	34180	Miscellaneous psychiatric symptoms	Sensory disturbances
CONCENTRATION IMPAIRED	43506	33493	Neurocognitive symptoms	ADHD spectrum
EPS	39081	33347	Psych ADE	Pharm symptoms
SLUGGISH	33981	32461	Sleep wake symptoms or disorder	Depressive symptoms
IMPAIRED INSIGHT	33882	32338	Miscellaneous psychiatric symptoms	Neurocognitive symptoms
EUPHORIC	34279	31337	Bipolar spectrum	Mood symptoms
SEEING THINGS	34475	30603	Sensory disturbances	Psychotic symptoms or disorder
H/I	30900	29543	Antisocial behavior	Miscellaneous psychiatric symptoms
VISUAL HALLUCINATION	31320	29359	Sensory disturbances	Psychotic symptoms or disorder
HYPERSOMNIA	30151	28799	Depressive symptoms	Sleep wake symptoms or disorder
SCRATCHES	33155	28517	Injury	Self harm
BULLYING	38756	27632	Miscellaneous psychiatric symptoms	Abusive behavior
LEARNING DISABILITY	30225	27572	Neurocognitive symptoms	Neurocognitive disorders
DELIRIUM TREMENS	32087	27363	Substance related symptoms or disorder	Neurocognitive disorders
FRAIL	29491	26918	Miscellaneous psychiatric symptoms	Neurocognitive disorders
SCRATCH	28985	26689	Injury	Self harm
GSW	36499	25058	Suicidal behavioral	Injury
APS	32877	24926	Abusive behavior	Miscellaneous psychiatric symptoms
MENTAL RETARDATION	29694	24499	Neurocognitive symptoms	Neurocognitive disorders
DEVELOPMENTAL DELAY	30955	24302	Neurocognitive symptoms	Neurocognitive disorders
TICS	27385	24251	Neurocognitive symptoms	Miscellaneous psychiatric symptoms
CONCENTRATING ISSUES	23840	23009	Neurocognitive symptoms	ADHD spectrum
RETARDATION	24294	22834	Miscellaneous psychiatric symptoms	Neurocognitive disorders
OPPOSITIONAL DEFIANT DISORDER	26944	22744	Maladaptive relations	Antisocial behavior
LONELY	25678	22140	Depressive symptoms	Social situation
ILLUSIONS	22242	21753	Miscellaneous psychiatric symptoms	Sensory disturbances
SUPERFICIAL CUT	25423	21457	Injury	Self harm
REPEAT SELF	22367	20904	Neurocognitive symptoms	Self harm
FEELING ALONE	20496	19757	Depressive symptoms	Social situation
AKATHISIA	24278	19421	Psych ADE	Pharm symptoms
LABILE MOOD	22520	19383	Bipolar spectrum	Mood symptoms
INAPPROPRIATE BEHAVIOR	22645	18841	Psychotic symptoms or disorder	Antisocial behavior
LACK OF APPETITE	19722	18267	Depressive symptoms	Eating disorder or symptoms
MOOD CHANGES	17817	17422	Bipolar spectrum	Mood symptoms
FOCUSING ISSUES	18871	17331	Neurocognitive symptoms	ADHD spectrum
HIGH-RISK BEHAVIOR	17795	17225	Miscellaneous psychiatric symptoms	Antisocial behavior
POVERTY OF THOUGHT	19051	16879	Psychotic symptoms or disorder	Neurocognitive symptoms
TARDIVE DYSKINESIA	18624	15703	Psych ADE	Neurocognitive symptoms
STARE	17868	15592	Miscellaneous psychiatric symptoms	Sensory disturbances
INDUCED PSYCHOSIS	16333	15184	Substance related symptoms or disorder	Psychotic symptoms or disorder
DEREALIZATION	14912	14569	Stressor symptoms	Sensory disturbances
EMOTIONAL STRESS	14875	14515	Stress related symptoms or disorder	Stressor symptoms
UNDERSTANDING ISSUES	14196	13525	Neurocognitive symptoms	Miscellaneous psychiatric symptoms
COGNITIVE DISORDER	14972	13049	Neurocognitive symptoms	Neurocognitive disorders
CONSTRICTED AFFECT	14281	12745	Miscellaneous psychiatric symptoms	Mood symptoms
MOOD IMPAIRED	12840	12704	Bipolar spectrum	Mood symptoms
A/VH	13420	12639	Psychotic symptoms or disorder	Miscellaneous psychiatric symptoms
DEPERSONALIZATION	13004	12634	Stressor symptoms	Sensory disturbances
COPING ISSUES	12836	12285	Miscellaneous psychiatric symptoms	Stress related symptoms or disorder
ANTISOCIAL PERSONALITY DISORDER	14844	12179	Antisocial behavior	Personality disorder
MILD COGNITIVE IMPAIRMENT	13024	11050	Neurocognitive symptoms	Neurocognitive disorders
DYSPHORIA	11825	10885	Depressive symptoms	Mood symptoms
LABILE AFFECT	11707	10562	Bipolar spectrum	Mood symptoms
STRESSORS	10595	10494	Miscellaneous psychiatric symptoms	Stressor symptoms
EMOTIONALLY LABILE	10683	10176	Bipolar spectrum	Mood symptoms
CUTS	10389	9909	Injury	Self harm
ELEVATED MOOD	10171	9343	Bipolar spectrum	Mood symptoms
TACTILE HALLUCINATIONS	10729	9311	Psychotic symptoms or disorder	Sensory disturbances
GRANDIOSE DELUSIONS	10297	9026	Bipolar spectrum	Psychotic symptoms or disorder
DISTORTION	10186	8706	Miscellaneous psychiatric symptoms	Sensory disturbances
EUTHYMIC MOOD	9139	8698	Miscellaneous psychiatric symptoms	Mood symptoms
SEROTONIN SYNDROME	12243	8293	Miscellaneous psychiatric symptoms	Pharm symptoms
DROWNING	9059	8237	Suicidal behavioral	Injury
TIC	8952	8228	Neurocognitive symptoms	Miscellaneous psychiatric symptoms
DYSKINESIA	9243	8216	Psych ADE	Neurocognitive symptoms
SAD MOOD	8975	8207	Depressive symptoms	Mood symptoms
STRANGULATION	9708	8047	Suicidal behavioral	Injury
INTERMITTENT EXPLOSIVE DISORDER	10577	8028	Impulsive behavior	Aggressive symptoms
RESTRICTED AFFECT	8677	7892	Miscellaneous psychiatric symptoms	Mood symptoms
CLAUSTROPHOBIC	8504	7764	Anxiety disorder	Anxiety symptoms
SENSE OF IMPENDING DOOM	8238	7641	Miscellaneous psychiatric symptoms	Anxiety symptoms
MOODY	8134	7504	Bipolar spectrum	Mood symptoms
EXTRAPYRAMIDAL SYMPTOMS	8609	7363	Psych ADE	Pharm symptoms
ANXIETY STATES	7585	7081	Anxiety symptoms	Anxiety disorder
EMOTIONAL CRISIS	8558	7003	Miscellaneous psychiatric symptoms	Stress related symptoms or disorder
A/H	9060	6928	Psychotic symptoms or disorder	Anxiety disorder
EMOTIONALLY ABUSIVE	7015	6777	Miscellaneous psychiatric symptoms	Abusive behavior
SEXUAL DYSFUNCTION	6876	6754	Depressive symptoms	Miscellaneous psychiatric symptoms
TOURETTE'S SYNDROME	8986	6734	Neurocognitive symptoms	Miscellaneous psychiatric symptoms
OCPD	7338	6430	Personality disorder	Ocd symptoms or disorder
NERVOUS BREAKDOWN	7194	6344	Anxiety symptoms	Anxiety disorder
EMOTIONAL UPSET	6386	6290	Miscellaneous psychiatric symptoms	Stressor symptoms
EMOTIONAL LABILITY	7118	6237	Bipolar spectrum	Mood symptoms
FEAR OF FALLING	7587	6228	Miscellaneous psychiatric symptoms	Anxiety symptoms
POVERTY OF SPEECH	6571	6181	Psychotic symptoms or disorder	Neurocognitive symptoms
LACK OF COOPERATION	6492	6117	Miscellaneous psychiatric symptoms	Antisocial behavior
SOCIAL WITHDRAWAL	6427	6107	Anxiety disorder	Social situation
CARBON MONOXIDE POISONING	7106	6084	Suicidal behavioral	Neurocognitive disorders
ATTENTION SEEKING BEHAVIOR	6740	5987	Miscellaneous psychiatric symptoms	Maladaptive relations
COPING IMPAIRED	6074	5831	Miscellaneous psychiatric symptoms	Stress related symptoms or disorder
PREOCCUPATION WITH DEATH	5581	5566	Miscellaneous psychiatric symptoms	Suicidal symptoms
REACTIVE DEPRESSION	6131	5463	Depressive symptoms	Unipolar depressive disorder
ADVERSE DRUG REACTION	5565	5440	Pharm symptoms	Psych ADE
RUMINATION	5752	5306	Miscellaneous psychiatric symptoms	Depressive symptoms
HYPERVENTILATION SYNDROME	5966	5222	Miscellaneous psychiatric symptoms	Anxiety symptoms
SI/SIB	6716	5215	Suicidal symptoms	Self harm
LACK OF UNDERSTANDING	5290	5176	Neurocognitive symptoms	Miscellaneous psychiatric symptoms
DYSLEXIA	5864	5159	Neurocognitive symptoms	Neurocognitive disorders
MOOD ALTERATION	5019	5000	Bipolar spectrum	Mood symptoms
KNOCKED OUT	5185	4961	Miscellaneous psychiatric symptoms	Injury
VICTIMIZATION	5012	4940	Miscellaneous psychiatric symptoms	Abusive behavior
MENTAL STATUS IMPAIRED	4900	4886	Miscellaneous psychiatric symptoms	Neurocognitive symptoms
RISK OF VIOLENCE	4958	4875	Miscellaneous psychiatric symptoms	Aggressive symptoms
SHOPLIFTING	5389	4816	Miscellaneous psychiatric symptoms	Antisocial behavior
TANGENTIAL THINKING	5061	4741	Psychotic symptoms or disorder	Miscellaneous psychiatric symptoms
MAGICAL THINKING	6891	4676	Miscellaneous psychiatric symptoms	Psychotic symptoms or disorder
SLEEP WALKING	5528	4673	Miscellaneous psychiatric symptoms	Sleep wake symptoms or disorder
HEALING	4765	4651	Injury	Miscellaneous psychiatric symptoms
SEASONAL AFFECTIVE DISORDER	4610	4428	Unipolar depressive disorder	Mood disorder
CSF LEAKAGE	5886	4283	Injury	Neurocognitive symptoms
VIVID DREAMS	4672	3907	Miscellaneous psychiatric symptoms	Sleep wake symptoms or disorder
POST-TRAUMATIC HEADACHE	4146	3888	Injury	Stress related symptoms or disorder
UNSTABLE MOOD	4028	3857	Bipolar spectrum	Mood symptoms
PERVASIVE DEVELOPMENTAL DISORDER	4319	3830	Neurocognitive symptoms	Autism spectrum disorder
APATHY	4146	3811	Depressive symptoms	Mood symptoms
ALTERED SENSATION	4365	3782	Miscellaneous psychiatric symptoms	Sensory disturbances
DISORIENTATED	3822	3711	Miscellaneous psychiatric symptoms	Neurocognitive symptoms
SUFFOCATION	3790	3679	Suicidal behavioral	Self harm
SEPARATION ANXIETY	4371	3665	Miscellaneous psychiatric symptoms	Anxiety disorder
SCRATCH MARKS	3894	3649	Injury	Self harm
LACK OF COPING	3648	3600	Miscellaneous psychiatric symptoms	Stress related symptoms or disorder
NMS	5198	3591	Psych ADE	Pharm symptoms
MOTIVATION ISSUES	3537	3527	Miscellaneous psychiatric symptoms	Depressive symptoms
DRY EYE	3810	3490	Pharm symptoms	Sensory disturbances
THINKING ISSUES	3559	3450	Miscellaneous psychiatric symptoms	Neurocognitive symptoms
REACTIVE ATTACHMENT DISORDER	4413	3447	Abusive behavior	Personality disorder
LEARNING DISORDER	3883	3426	Neurocognitive symptoms	Miscellaneous psychiatric symptoms
PLANS TO KILL	3539	3400	Antisocial behavior	Suicidal behavioral
DEVELOPMENTAL DISABILITIES	3722	3336	Neurocognitive symptoms	Neurocognitive disorders
MUMBLED SPEECH	3474	3270	Miscellaneous psychiatric symptoms	Neurocognitive symptoms
SIMD	3585	3234	Substance related symptoms or disorder	Miscellaneous psychiatric symptoms
CHANGE IN ACTIVITY	3202	3183	Miscellaneous psychiatric symptoms	Mood symptoms
STUTTER	3919	3181	Neurocognitive symptoms	Miscellaneous psychiatric symptoms
IRRITABILITY AND ANGER	3323	3149	Aggressive symptoms	Mood symptoms
CONFABULATION	3616	3126	Miscellaneous psychiatric symptoms	Neurocognitive symptoms
FELON	3620	3123	Miscellaneous psychiatric symptoms	Antisocial behavior
V/H	3941	3088	Sensory disturbances	Miscellaneous psychiatric symptoms
HYPER-REACTIVITY	3109	3087	Miscellaneous psychiatric symptoms	Anxiety symptoms
TANTRUMS	3335	3047	Miscellaneous psychiatric symptoms	Aggressive symptoms
IOR	3369	3042	Psychotic symptoms or disorder	Miscellaneous psychiatric symptoms
S/H/I	3072	3015	Suicidal symptoms	Self harm
POST-TRAUMATIC AMNESIA	3644	3005	Miscellaneous psychiatric symptoms	Neurocognitive symptoms
THOUGHTS OF VIOLENCE	3224	2970	Antisocial behavior	Aggressive symptoms
CONFUSIONAL STATE	3498	2935	Miscellaneous psychiatric symptoms	Neurocognitive symptoms
CHRONIC FATIGUE SYNDROME	3258	2921	Miscellaneous psychiatric symptoms	Somatization symptoms
GRUMPY	3049	2896	Miscellaneous psychiatric symptoms	Mood symptoms
GALACTORRHEA	3243	2851	Psych ADE	Neurocognitive symptoms
FETAL ALCOHOL SYNDROME	3771	2834	Substance related symptoms or disorder	Neurocognitive disorders
HYPERSEXUALITY	3055	2830	Depressive symptoms	Miscellaneous psychiatric symptoms
DECREASED LIBIDO	2897	2784	Depressive symptoms	Mood symptoms
IMPAIRED SOCIAL INTERACTION	2800	2779	Miscellaneous psychiatric symptoms	Autism spectrum disorder
ABNORMAL SENSATION	2892	2762	Miscellaneous psychiatric symptoms	Sensory disturbances
EXCESSIVE SLEEP	2863	2751	Miscellaneous psychiatric symptoms	Sleep wake symptoms or disorder
DISORDERED EATING	3228	2641	Miscellaneous psychiatric symptoms	Eating disorder or symptoms
FOOT TAPPING	2623	2603	Aggressive symptoms	Miscellaneous psychiatric symptoms
SELF-NEGLECT	3161	2596	Miscellaneous psychiatric symptoms	Maladaptive relations
MULTIPLE PERSONALITY DISORDER	2998	2577	Stressor symptoms	Personality disorder
EDGY	2780	2565	Aggressive symptoms	Anxiety symptoms
DEVELOPMENTAL DISORDER	2767	2535	Neurocognitive symptoms	Autism spectrum disorder
BIZARRE THOUGHTS	2776	2451	Miscellaneous psychiatric symptoms	Psychotic symptoms or disorder
BEHAVIOR DISORDER	2564	2427	Miscellaneous psychiatric symptoms	Personality disorder
INAPPROPRIATE AFFECT	2587	2403	Miscellaneous psychiatric symptoms	Mood symptoms
RELAXING ISSUES	2399	2353	Anxiety symptoms	Sleep wake symptoms or disorder
DELAYED SPEECH	2498	2332	Neurocognitive symptoms	Autism spectrum disorder
OPIOID-INDUCED CONSTIPATION	2531	2292	Miscellaneous psychiatric symptoms	Pharm symptoms
INABILITY TO UNDERSTAND	2295	2282	Miscellaneous psychiatric symptoms	Neurocognitive symptoms
HYPERPROLACTINEMIA	2390	2146	Psych ADE	Pharm symptoms
SOUND SENSITIVITY	2278	2143	Miscellaneous psychiatric symptoms	Sensory disturbances
SUFFOCATING	2276	2138	Suicidal behavioral	Anxiety symptoms
MENTAL DISABILITY	2409	2133	Miscellaneous psychiatric symptoms	Neurocognitive disorders
HARD TIME	2130	2119	Miscellaneous psychiatric symptoms	Stressor symptoms
INABILITY TO CONCENTRATE	2167	2114	Miscellaneous psychiatric symptoms	ADHD spectrum
EMOTIONAL DISORDER	2086	2050	Miscellaneous psychiatric symptoms	Mood disorder
DELUSIONAL IDEAS	2189	1958	Miscellaneous psychiatric symptoms	Psychotic symptoms or disorder
CAFFEINE WITHDRAWAL	2013	1952	Miscellaneous psychiatric symptoms	Substance related symptoms or disorder
SELF-ABUSIVE	2696	1892	Self harm	Abusive behavior
STRESSOR	1909	1891	Stress related symptoms or disorder	Stressor symptoms
ABERRANT BEHAVIOR	1934	1889	Miscellaneous psychiatric symptoms	Antisocial behavior
CONCENTRATION CHANGES	1906	1882	Miscellaneous psychiatric symptoms	Neurocognitive symptoms
INDECISIVENESS	1912	1838	Miscellaneous psychiatric symptoms	Depressive symptoms
MENTALLY CHALLENGED	2004	1835	Miscellaneous psychiatric symptoms	Neurocognitive disorders
ALCOHOLIC ENCEPHALOPATHY	2038	1802	Substance related symptoms or disorder	Neurocognitive disorders
MCI	2063	1775	Neurocognitive symptoms	Neurocognitive disorders
SPACEY	1919	1766	Miscellaneous psychiatric symptoms	Neurocognitive symptoms
PREMENSTRUAL DYSPHORIC DISORDER	1850	1755	Autism spectrum disorder	Mood disorder
PHOTO/PHONOPHOBIA	1817	1751	Miscellaneous psychiatric symptoms	Sensory disturbances
MENTAL IMPAIRMENT	1833	1727	Miscellaneous psychiatric symptoms	Neurocognitive disorders
DRIVING IMPAIRED	1723	1709	Miscellaneous psychiatric symptoms	Substance related symptoms or disorder
DERAILMENT	1789	1670	Miscellaneous psychiatric symptoms	Psychotic symptoms or disorder
HYPOPYON	1848	1643	Pharm symptoms	Miscellaneous psychiatric symptoms
WEIRD DREAM	1770	1639	Miscellaneous psychiatric symptoms	Sleep wake symptoms or disorder
WERNICKE-KORSAKOFF SYNDROME	2007	1575	Substance related symptoms or disorder	Neurocognitive disorders
ASPHYXIATION	1794	1565	Suicidal behavioral	Suicide
THINKING CHANGES	1595	1547	Miscellaneous psychiatric symptoms	Neurocognitive symptoms
TIC DISORDER	1813	1540	Neurocognitive symptoms	Miscellaneous psychiatric symptoms
LOSS OF INTEREST IN FOOD	1587	1529	Depressive symptoms	Eating disorder or symptoms
DISRUPTIVE BEHAVIOR DISORDER	1857	1521	Miscellaneous psychiatric symptoms	Antisocial behavior
SIGHING	1545	1520	Miscellaneous psychiatric symptoms	Anxiety symptoms
EMOTIONAL INSTABILITY	1602	1513	Miscellaneous psychiatric symptoms	Mood symptoms
SELF-ABUSIVE BEHAVIOR	2082	1505	Self harm	Abusive behavior
BURN MARK	1638	1498	Injury	Self harm
HYPOCHONDRIASIS	1555	1490	Anxiety disorder	Somatization symptoms
HYPERKINETIC	1638	1486	Miscellaneous psychiatric symptoms	ADHD spectrum
DISSOCIATIVE DISORDER	1700	1480	Stressor symptoms	Miscellaneous psychiatric symptoms
TEETH GRINDING	1642	1479	Anxiety symptoms	Stress related symptoms or disorder
MUTISM	1912	1475	Miscellaneous psychiatric symptoms	Neurocognitive symptoms
MOOD SWING	1538	1459	Bipolar spectrum	Mood symptoms
ASSAULT AND BATTERY	1581	1443	Miscellaneous psychiatric symptoms	Aggressive symptoms
FEAR OF LOSING CONTROL	1458	1441	Miscellaneous psychiatric symptoms	Anxiety symptoms
DISSOCIATIVE IDENTITY DISORDER	1880	1438	Stressor symptoms	Personality disorder
KNIFE WOUND	1548	1425	Miscellaneous psychiatric symptoms	Injury
LABILE IN MOOD	1475	1419	Bipolar spectrum	Mood symptoms
ANTISOCIAL PERSONALITY TRAIT	1585	1409	Antisocial behavior	Personality disorder
PERSONALITY CHANGE	1536	1404	Miscellaneous psychiatric symptoms	Personality disorder
TRICHOTILLOMANIA	1772	1394	Neurocognitive symptoms	Ocd symptoms or disorder
PILL ROLLING	1494	1392	Psych ADE	Neurocognitive symptoms
FACTITIOUS DISORDER	1811	1364	Antisocial behavior	Personality disorder
DYSKINETIC	1555	1342	Psych ADE	Neurocognitive symptoms
ORGANIZING ISSUES	1361	1315	Neurocognitive symptoms	ADHD spectrum
BRUXISM	1439	1296	Anxiety symptoms	Sleep wake symptoms or disorder
MOODINESS	1322	1257	Bipolar spectrum	Mood symptoms
PSYCHOTIC DEPRESSION	1504	1255	Miscellaneous psychiatric symptoms	Unipolar depressive disorder
QUIVERING	1356	1238	Aggressive symptoms	Anxiety symptoms
CIGARETTE BURN	1516	1234	Miscellaneous psychiatric symptoms	Self harm
PRESSURE OF SPEECH	1287	1214	Bipolar spectrum	Psychotic symptoms or disorder
SMOTHERING	1259	1195	Injury	Anxiety symptoms
TEMPER TANTRUMS	1211	1129	Miscellaneous psychiatric symptoms	Aggressive symptoms
FAILING GRADES	1186	1108	Miscellaneous psychiatric symptoms	Stressor symptoms
SLEEP TALKING	1121	1094	Miscellaneous psychiatric symptoms	Sleep wake symptoms or disorder
AVOLITION	1145	1089	Depressive symptoms	Psychotic symptoms or disorder
CRABBY	1125	1065	Aggressive symptoms	Mood symptoms
TOXICITIES	1119	1064	Miscellaneous psychiatric symptoms	Pharm symptoms
MYSOPHOBIA	1122	1063	Anxiety disorder	Ocd symptoms or disorder
MENTALLY RETARDED	1110	1060	Neurocognitive symptoms	Neurocognitive disorders
BRAIN FOG	1271	1056	Miscellaneous psychiatric symptoms	Neurocognitive symptoms
BRAIN CONCUSSION	1136	1033	Injury	Neurocognitive disorders
TENSENESS	1076	1024	Miscellaneous psychiatric symptoms	Anxiety symptoms
MENTALLY DISABLED	1041	1000	Miscellaneous psychiatric symptoms	Neurocognitive disorders
EMA	1095	1000	Depressive symptoms	Miscellaneous psychiatric symptoms

## Sheet: PH - Terms
Physical health term, total mentions in the dataset, unique hospital episodes with term, clinician coding vs. model prediction
Term	Total Mentions	Episodes with Term	Clinican Coded	Model Prediction
TENDERNESS	3762391	2295283	musculoskeletal symptoms	pain symptoms
ALLERGIES	2591587	1946970	autoimmune and inflammatory conditions	other physical symptoms and conditions
WEAKNESS	2338288	1529329	musculoskeletal symptoms	neurological symptoms
SWELLING	1941221	1280018	musculoskeletal symptoms	other physical symptoms and conditions
RUB	1536521	1341572	other physical symptoms and conditions	skin and soft tissue disorders
ALLERGY	1400627	1184150	autoimmune and inflammatory conditions	other physical symptoms and conditions
DEFICIT	1274737	947702	other physical symptoms and conditions	neurological symptoms
GUARDING	1252944	1207720	musculoskeletal symptoms	pain symptoms
SYNCOPE	961099	726362	cardiovascular symptoms	neurological symptoms
DISCOMFORT	957605	655560	pain symptoms	other physical symptoms and conditions
ADENOPATHY	883582	767910	infectious symptoms	oncological conditions
LYMPHADENOPATHY	692375	626227	autoimmune and inflammatory conditions	hematological symptoms
ICTERUS	665020	646004	hematological symptoms	hepatobiliary conditions
ROM	662326	571782	other physical symptoms and conditions	neurological symptoms
WEIGHT LOSS	641421	501126	other physical symptoms and conditions	metabolic disorders
HYPERLIPIDEMIA	634838	530063	endocrine symptoms	metabolic disorders
FREQUENCY	616848	574611	other physical symptoms and conditions	genitourinary symptoms
CP	613794	480705	pain symptoms	cardiovascular symptoms
COSTOVERTEBRAL ANGLE TENDERNESS	606116	580290	musculoskeletal symptoms	pain symptoms
APPETITE	604093	438842	gastrointestinal symptoms	endocrine symptoms
LEG SWELLING	601616	547301	musculoskeletal symptoms	cardiovascular symptoms
SENSATION	588253	508682	other physical symptoms and conditions	sensory problems
CLUBBING	557279	537745	cardiovascular symptoms	respiratory symptoms
LOC	512467	406229	other physical symptoms and conditions	neurological symptoms
PRESSURE	509346	417943	pain symptoms	cardiovascular symptoms
ORGANOMEGALY	502129	489903	hepatobiliary conditions	other physical symptoms and conditions
DEVIATION	469970	452015	other physical symptoms and conditions	neurological symptoms
PE	468616	340968	cardiovascular symptoms	respiratory symptoms
ARTHRITIS	453875	383063	musculoskeletal symptoms	autoimmune and inflammatory conditions
WEAK	421170	336375	musculoskeletal symptoms	neurological symptoms
ABSCESS	414371	249937	infectious symptoms	skin and soft tissue disorders
HA	381289	307092	pain symptoms	hematological symptoms
CVA	374319	259818	cardiovascular symptoms	neurological symptoms
DEHYDRATION	356662	273176	other physical symptoms and conditions	metabolic disorders
HERNIA	352859	285590	musculoskeletal symptoms	gastrointestinal symptoms
ARTHRALGIA	350214	335942	pain symptoms	musculoskeletal symptoms
CLICK	343570	305043	other physical symptoms and conditions	sensory problems
EFFUSION	343455	290475	cardiovascular symptoms	respiratory symptoms
FLUSH	342387	297532	other physical symptoms and conditions	skin and soft tissue disorders
STAGE	340332	294074	other physical symptoms and conditions	oncological conditions
CELLULITIS	323527	204039	infectious symptoms	skin and soft tissue disorders
CONSOLIDATION	312283	270485	other physical symptoms and conditions	respiratory symptoms
ASPIRATION	310981	158824	respiratory disorders	respiratory symptoms
PHOTOPHOBIA	308638	286201	neurological symptoms	sensory problems
URINARY TRACT INFECTION	299645	233029	genitourinary symptoms	infectious symptoms
STENOSIS	295722	207067	musculoskeletal symptoms	cardiovascular symptoms
STRAIN	278513	248354	other physical symptoms and conditions	musculoskeletal symptoms
CHANGE IN COLOR	278324	273414	other physical symptoms and conditions	skin and soft tissue disorders
APPETITE CHANGES	277219	257835	gastrointestinal symptoms	endocrine symptoms
OBSTRUCTION	271189	212460	other physical symptoms and conditions	gastrointestinal symptoms
ECCHYMOSIS	268633	226457	skin and soft tissue disorders	hematological symptoms
CVID	268602	138888	infectious symptoms	autoimmune and inflammatory conditions
ORTHOPNEA	267728	231250	cardiovascular symptoms	respiratory symptoms
HEAD STRIKE	267134	222177	musculoskeletal symptoms	other physical symptoms and conditions
NECK STIFFNESS	262047	252839	neurological symptoms	musculoskeletal symptoms
OPACITY	260849	204739	other physical symptoms and conditions	respiratory symptoms
MASS EFFECT	252343	235161	neurological symptoms	oncological conditions
PULMONARY EMBOLISM	252297	185776	cardiovascular symptoms	respiratory disorders
JAUNDICE	235571	208026	hematological symptoms	hepatobiliary conditions
NIGHT SWEATS	234289	218961	other physical symptoms and conditions	infectious symptoms
DILATION	232489	193549	other physical symptoms and conditions	cardiovascular symptoms
GROWTH	225101	192862	other physical symptoms and conditions	endocrine symptoms
HEPATITIS C	222282	159314	infectious symptoms	hepatobiliary conditions
CONTUSION	218525	179837	musculoskeletal symptoms	skin and soft tissue disorders
WEIGHT	215298	183846	other physical symptoms and conditions	metabolic disorders
CALCIFICATION	209185	186773	other physical symptoms and conditions	metabolic disorders
TTP	196630	165949	autoimmune and inflammatory conditions	hematological symptoms
NOSEBLEED	191000	174192	skin and soft tissue disorders	other physical symptoms and conditions
DROOP	189236	136877	other physical symptoms and conditions	neurological symptoms
SHAKING	185237	149887	other physical symptoms and conditions	neurological symptoms
HLD	179368	161030	metabolic disorders	other physical symptoms and conditions
SWOLLEN	178854	158115	skin and soft tissue disorders	other physical symptoms and conditions
LIGHT-HEADED	174939	150103	neurological symptoms	other physical symptoms and conditions
URI	171850	147301	respiratory disorders	infectious symptoms
ULCER	169062	129400	skin and soft tissue disorders	gastrointestinal symptoms
SWEATS	162921	145652	other physical symptoms and conditions	infectious symptoms
DOUBLE VISION	158211	146317	neurological symptoms	sensory problems
FACIAL ASYMMETRY	157370	153831	other physical symptoms and conditions	neurological symptoms
ATROPHY	156261	139895	musculoskeletal symptoms	neurological symptoms
ANAPHYLAXIS	153701	140119	autoimmune and inflammatory conditions	other physical symptoms and conditions
FREE FLUID	152836	140350	hepatobiliary conditions	gastrointestinal symptoms
HYPERTROPHY	149996	137216	musculoskeletal symptoms	cardiovascular symptoms
PULMONARY EDEMA	145807	105725	respiratory disorders	respiratory symptoms
CHOLECYSTITIS	140805	95693	gastrointestinal symptoms	hepatobiliary conditions
SWOLLEN GLANDS	138722	136988	autoimmune and inflammatory conditions	infectious symptoms
BLOOD CLOT	136449	117856	cardiovascular symptoms	hematological symptoms
NODES	135087	125256	other physical symptoms and conditions	oncological conditions
PCT	133733	122184	other physical symptoms and conditions	hematological symptoms
WALL THICKENING	132769	108615	cardiovascular symptoms	gastrointestinal symptoms
FREE AIR	128533	119275	respiratory symptoms	gastrointestinal symptoms
UC	120324	104521	gastrointestinal symptoms	autoimmune and inflammatory conditions
OCCLUSION	119659	88722	other physical symptoms and conditions	cardiovascular symptoms
FLUID INTAKE	119462	113252	other physical symptoms and conditions	genitourinary symptoms
VTE	119215	91986	cardiovascular symptoms	hematological symptoms
SINUSITIS	118230	98172	respiratory disorders	infectious symptoms
CATARACT	117316	105992	other physical symptoms and conditions	sensory problems
ALLERGIC RHINITIS	113926	100909	respiratory disorders	respiratory symptoms
CALCULUS	111397	93381	hepatobiliary conditions	renal disorders
VITAMIN D DEFICIENCY	111162	98460	other physical symptoms and conditions	metabolic disorders
ULCERS	111099	96287	skin and soft tissue disorders	gastrointestinal symptoms
NARROWING	108711	92551	other physical symptoms and conditions	cardiovascular symptoms
PYELONEPHRITIS	108226	80631	renal disorders	infectious symptoms
NODULE	107154	86991	other physical symptoms and conditions	oncological conditions
DROOLING	104857	97835	neurological symptoms	gastrointestinal symptoms
GALLSTONES	104538	82581	gastrointestinal symptoms	hepatobiliary conditions
SICK CONTACTS	103383	96985	other physical symptoms and conditions	infectious symptoms
AROM	103338	90926	cardiovascular symptoms	other physical symptoms and conditions
DYSLIPIDEMIA	102893	92999	other physical symptoms and conditions	metabolic disorders
PITTING EDEMA	101603	86288	cardiovascular symptoms	other physical symptoms and conditions
SBP	101568	85311	hepatobiliary conditions	cardiovascular symptoms
HL	99621	98416	oncological conditions	other physical symptoms and conditions
HUNGRY	98546	87147	other physical symptoms and conditions	endocrine symptoms
EXPIRATORY WHEEZE	98254	81417	respiratory disorders	respiratory symptoms
LIVER DISEASE	96933	77377	metabolic disorders	hepatobiliary conditions
CHOLELITHIASIS	94748	74662	gastrointestinal symptoms	hepatobiliary conditions
THYROID DISEASE	94011	88875	hepatobiliary conditions	endocrine symptoms
GLAUCOMA	93728	82087	other physical symptoms and conditions	sensory problems
EAR DISCHARGE	92592	91714	other physical symptoms and conditions	sensory problems
SLEEP	92419	81143	other physical symptoms and conditions	neurological symptoms
DIPLOPIA	91336	80768	neurological symptoms	sensory problems
BRUISES	91138	79941	skin and soft tissue disorders	hematological symptoms
ALLERGIC REACTION	89790	64873	autoimmune and inflammatory conditions	other physical symptoms and conditions
REBOUND TENDERNESS	84993	83447	pain symptoms	gastrointestinal symptoms
DEHYDRATED	81200	71813	other physical symptoms and conditions	metabolic disorders
CALCULI	80979	70538	renal disorders	genitourinary symptoms
SPLENOMEGALY	79977	72240	gastrointestinal symptoms	hematological symptoms
S1	79604	77532	cardiovascular symptoms	neurological symptoms
CROHN'S DISEASE	79107	53932	gastrointestinal symptoms	autoimmune and inflammatory conditions
DRIFT	78833	63377	other physical symptoms and conditions	neurological symptoms
SEASONAL ALLERGIES	77771	72493	autoimmune and inflammatory conditions	other physical symptoms and conditions
BURN	75013	57337	pain symptoms	skin and soft tissue disorders
HYPOXEMIA	74694	62498	cardiovascular symptoms	respiratory symptoms
HEARING ISSUES	73639	67431	neurological symptoms	sensory problems
PLAQUE	72406	63895	other physical symptoms and conditions	skin and soft tissue disorders
VOLUME LOSS	71593	66546	other physical symptoms and conditions	respiratory symptoms
DKA	70368	39109	metabolic disorders	endocrine symptoms
TENDER	69127	66941	musculoskeletal symptoms	pain symptoms
SENSORIMOTOR DEFICIT	68816	66588	sensory problems	neurological symptoms
M/R/G	68155	67587	cardiovascular symptoms	other physical symptoms and conditions
VOICE CHANGE	67962	66091	respiratory symptoms	sensory problems
DILATED	64325	55826	other physical symptoms and conditions	cardiovascular symptoms
MECHANICAL FALL	63879	48848	musculoskeletal symptoms	other physical symptoms and conditions
PURPURA	63284	61693	skin and soft tissue disorders	hematological symptoms
UNABLE TO SEE	62737	62292	neurological symptoms	sensory problems
RHEUMATOID ARTHRITIS	61944	50399	musculoskeletal symptoms	autoimmune and inflammatory conditions
GRIMACE	60899	53486	neurological symptoms	pain symptoms
FAINTING	60421	55793	cardiovascular symptoms	neurological symptoms
CEREBROVASCULAR ACCIDENT	60061	49709	cardiovascular symptoms	neurological symptoms
THRILL	58818	54643	other physical symptoms and conditions	cardiovascular symptoms
BILATERAL PLEURAL EFFUSION	58678	44114	cardiovascular symptoms	respiratory symptoms
SPASMS	58566	46121	neurological symptoms	musculoskeletal symptoms
STRUCK	58449	54625	musculoskeletal symptoms	other physical symptoms and conditions
THIRST	56125	53466	other physical symptoms and conditions	endocrine symptoms
EAR ACHE	55308	51787	pain symptoms	sensory problems
URTICARIA	55120	50891	autoimmune and inflammatory conditions	skin and soft tissue disorders
SKULL FRACTURE	55021	50073	musculoskeletal symptoms	other physical symptoms and conditions
ENDOCARDITIS	54299	31524	cardiovascular symptoms	infectious symptoms
FLUID OVERLOAD	54136	40716	cardiovascular symptoms	renal disorders
TEAR	53824	47128	other physical symptoms and conditions	sensory problems
UPPER RESPIRATORY INFECTION	53024	48390	respiratory disorders	infectious symptoms
FATTY LIVER	52826	45024	metabolic disorders	hepatobiliary conditions
STEATOSIS	51748	43122	metabolic disorders	hepatobiliary conditions
GASTROPARESIS	51160	32990	endocrine symptoms	gastrointestinal symptoms
PSORIASIS	50725	42700	autoimmune and inflammatory conditions	skin and soft tissue disorders
PHARYNGITIS	50572	42748	respiratory disorders	infectious symptoms
HEAVINESS	50537	39197	pain symptoms	other physical symptoms and conditions
CEREBROVASCULAR DISEASE	50175	43427	cardiovascular symptoms	neurological symptoms
BULGING	48936	44902	other physical symptoms and conditions	musculoskeletal symptoms
MCBURNEY'S POINT	48521	47734	musculoskeletal symptoms	gastrointestinal symptoms
SBO	48114	28659	other physical symptoms and conditions	gastrointestinal symptoms
MOUTH SORES	47548	45966	skin and soft tissue disorders	gastrointestinal symptoms
HYPER	47449	42840	other physical symptoms and conditions	endocrine symptoms
EDEMATOUS	47370	42971	cardiovascular symptoms	other physical symptoms and conditions
RETRACTION	47047	45175	respiratory symptoms	other physical symptoms and conditions
POLYP	46769	42884	skin and soft tissue disorders	oncological conditions
MACULAR DEGENERATION	46649	40218	other physical symptoms and conditions	sensory problems
HSM	46481	45997	hepatobiliary conditions	other physical symptoms and conditions
FATTY INFILTRATION	46005	41244	metabolic disorders	hepatobiliary conditions
CONJUNCTIVAL INJECTION	45455	44711	other physical symptoms and conditions	sensory problems
F/C	44598	41178	other physical symptoms and conditions	infectious symptoms
OA	44215	40488	other physical symptoms and conditions	musculoskeletal symptoms
ANGIOEDEMA	43762	36784	autoimmune and inflammatory conditions	skin and soft tissue disorders
THRUSH	43616	38476	autoimmune and inflammatory conditions	infectious symptoms
FISTULA	43078	27955	other physical symptoms and conditions	gastrointestinal symptoms
TRAUMATIC INJURY	42622	39558	musculoskeletal symptoms	other physical symptoms and conditions
TEARING	41716	39150	other physical symptoms and conditions	sensory problems
PRE-DIABETES	41701	37041	endocrine symptoms	metabolic disorders
FAILURE	40915	38613	other physical symptoms and conditions	renal disorders
INTRACRANIAL MASS	40874	39812	neurological symptoms	oncological conditions
VARICOSITIES	40846	36800	cardiovascular symptoms	other physical symptoms and conditions
CHANGE IN WEIGHT	40801	40293	endocrine symptoms	metabolic disorders
PLEURITIC PAIN	40789	39519	pain symptoms	respiratory symptoms
PERICARDITIS	40344	33264	cardiovascular symptoms	autoimmune and inflammatory conditions
BRIGHT RED BLOOD	40280	33487	hematological symptoms	gastrointestinal symptoms
MULTIPLE SCLEROSIS	40261	27007	neurological symptoms	autoimmune and inflammatory conditions
SURGICAL INCISION	39786	37220	skin and soft tissue disorders	other physical symptoms and conditions
PONV	39776	37392	gastrointestinal symptoms	other physical symptoms and conditions
PASSING	39593	37445	other physical symptoms and conditions	genitourinary symptoms
CARPAL TUNNEL SYNDROME	39512	36424	musculoskeletal symptoms	neurological symptoms
TENSION HEADACHE	39390	33007	pain symptoms	neurological symptoms
WEIGHT ISSUES	38785	38307	endocrine symptoms	metabolic disorders
OPEN EYE	38606	31316	other physical symptoms and conditions	sensory problems
SDH	38520	21281	other physical symptoms and conditions	neurological symptoms
CATARACTS	37882	36080	other physical symptoms and conditions	sensory problems
VARICOSE VEINS	37521	35401	cardiovascular symptoms	other physical symptoms and conditions
SEPARATION	36632	33291	musculoskeletal symptoms	other physical symptoms and conditions
HITTING	36323	34681	musculoskeletal symptoms	other physical symptoms and conditions
SYSTEMIC DISEASE	36273	35965	autoimmune and inflammatory conditions	other physical symptoms and conditions
CONTRACTIONS	36083	22316	genitourinary symptoms	musculoskeletal symptoms
ENCEPHALITIS	34836	29986	neurological symptoms	infectious symptoms
HEPATITIS B	34583	29230	infectious symptoms	hepatobiliary conditions
HCAP	34092	23404	infectious symptoms	respiratory disorders
LYMPHEDEMA	34025	25383	oncological conditions	skin and soft tissue disorders
WALKING	33464	31779	neurological symptoms	other physical symptoms and conditions
MELANOMA	33240	28863	skin and soft tissue disorders	oncological conditions
ULCERATIVE COLITIS	33030	25554	gastrointestinal symptoms	autoimmune and inflammatory conditions
PLEURISY	32940	29717	respiratory disorders	respiratory symptoms
VITAMIN B12 DEFICIENCY	32721	28520	other physical symptoms and conditions	metabolic disorders
CVAT	32533	30716	musculoskeletal symptoms	cardiovascular symptoms
CLOSTRIDIUM DIFFICILE COLITIS	32368	24313	gastrointestinal symptoms	infectious symptoms
GROUND GLASS OPACITY	32271	25863	respiratory disorders	respiratory symptoms
HYPOKINESIS	32199	28785	neurological symptoms	cardiovascular symptoms
STREAK	31948	29713	other physical symptoms and conditions	skin and soft tissue disorders
LYMPHOMA	31664	21674	hematological symptoms	oncological conditions
DEGENERATION	31284	29477	other physical symptoms and conditions	neurological symptoms
SCLEROSIS	31251	29592	other physical symptoms and conditions	autoimmune and inflammatory conditions
FOOD	31170	29047	other physical symptoms and conditions	gastrointestinal symptoms
RHINITIS	30978	29336	respiratory disorders	respiratory symptoms
HEAVING	30910	26645	respiratory symptoms	gastrointestinal symptoms
HEPATITIS A	30184	28459	infectious symptoms	hepatobiliary conditions
DRY EYES	30162	28293	other physical symptoms and conditions	sensory problems
HYPOVOLEMIA	29920	24899	other physical symptoms and conditions	cardiovascular symptoms
NODULARITY	29909	28299	other physical symptoms and conditions	skin and soft tissue disorders
MOTION SICKNESS	29856	28720	neurological symptoms	other physical symptoms and conditions
STRICTURE	29793	21619	musculoskeletal symptoms	gastrointestinal symptoms
HOT FLASH	29664	25568	other physical symptoms and conditions	endocrine symptoms
EYE DISCHARGE	29619	29349	other physical symptoms and conditions	sensory problems
VARICES	29552	20407	hepatobiliary conditions	gastrointestinal symptoms
BEE STING	29004	25765	other physical symptoms and conditions	skin and soft tissue disorders
ENTRAPMENT	28600	26878	musculoskeletal symptoms	neurological symptoms
BRUISED	28416	25887	musculoskeletal symptoms	skin and soft tissue disorders
MOTTLING	28304	26041	other physical symptoms and conditions	skin and soft tissue disorders
VISION	28133	24368	neurological symptoms	sensory problems
STIFF NECK	27751	26779	neurological symptoms	musculoskeletal symptoms
FIBROIDS	27650	23650	genitourinary symptoms	oncological conditions
LEGIONNAIRES' DISEASE	27390	20625	respiratory disorders	infectious symptoms
NON-INSULIN DEPENDENT DIABETES MELLITUS	27162	25354	endocrine symptoms	metabolic disorders
SLEEPING	27154	25530	other physical symptoms and conditions	neurological symptoms
FIBROID	27132	23610	other physical symptoms and conditions	oncological conditions
CHEWING ISSUES	26992	24657	genitourinary symptoms	gastrointestinal symptoms
PITTING	26950	24823	musculoskeletal symptoms	skin and soft tissue disorders
HEMORRHOID	26494	23272	genitourinary symptoms	gastrointestinal symptoms
BP MEDICATIONS	26291	24268	other physical symptoms and conditions	cardiovascular symptoms
CALCIFIED GRANULOMA	25963	25146	other physical symptoms and conditions	oncological conditions
SADDLE ANESTHESIA	25940	22910	neurological symptoms	sensory problems
HYPOCALCEMIA	24985	21590	endocrine symptoms	metabolic disorders
STEADY ON FEET	24892	23957	musculoskeletal symptoms	other physical symptoms and conditions
DIFFICULTY	24676	23192	respiratory symptoms	other physical symptoms and conditions
LIGHT SENSITIVITY	24494	22113	neurological symptoms	sensory problems
ODYNOPHAGIA	24485	20924	pain symptoms	gastrointestinal symptoms
INSUFFICIENCY	24412	22442	other physical symptoms and conditions	endocrine symptoms
VENTRAL HERNIA	24409	19040	musculoskeletal symptoms	gastrointestinal symptoms
SVR	24015	23752	other physical symptoms and conditions	hepatobiliary conditions
TORSION	23819	19699	musculoskeletal symptoms	genitourinary symptoms
DENTAL ABSCESS	23560	18661	skin and soft tissue disorders	infectious symptoms
PORTAL HYPERTENSION	23398	16184	cardiovascular symptoms	hepatobiliary conditions
FIBROSIS	23274	20734	respiratory disorders	hepatobiliary conditions
ANASARCA	23028	15631	genitourinary symptoms	other physical symptoms and conditions
EXTRAVASATION	22855	18528	skin and soft tissue disorders	other physical symptoms and conditions
EPIDURAL ABSCESS	22810	16704	skin and soft tissue disorders	infectious symptoms
INTERSTITIAL EDEMA	22661	18969	respiratory disorders	respiratory symptoms
WHEELCHAIR BOUND	22515	19601	musculoskeletal symptoms	other physical symptoms and conditions
MYOCARDITIS	22351	20651	cardiovascular symptoms	autoimmune and inflammatory conditions
BODY PAIN	22187	19211	musculoskeletal symptoms	pain symptoms
CHOLEDOCHOLITHIASIS	22020	13648	gastrointestinal symptoms	hepatobiliary conditions
INFILTRATION	21961	20764	other physical symptoms and conditions	infectious symptoms
LEUKEMIA	21828	17730	hematological symptoms	oncological conditions
CERVICALGIA	21824	20652	musculoskeletal symptoms	pain symptoms
BLOOD TRANSFUSION	21748	20981	other physical symptoms and conditions	hematological symptoms
EYE INJURY	21698	20809	other physical symptoms and conditions	sensory problems
KIDNEY INFECTION	21695	19223	renal disorders	infectious symptoms
YEAST INFECTION	21225	17531	genitourinary symptoms	infectious symptoms
RETINAL DETACHMENT	21143	18629	other physical symptoms and conditions	sensory problems
STRUCK BY FALLING OBJECT	21136	19647	musculoskeletal symptoms	other physical symptoms and conditions
HYPERCALCEMIA	21098	15386	endocrine symptoms	metabolic disorders
PLEURAL THICKENING	20786	19015	respiratory disorders	respiratory symptoms
SINUS INFECTION	20763	17888	respiratory disorders	infectious symptoms
SEPTIC ARTHRITIS	20755	12960	autoimmune and inflammatory conditions	infectious symptoms
LUMBAR RADICULOPATHY	20701	18522	musculoskeletal symptoms	neurological symptoms
BLOCKAGE	20652	18687	other physical symptoms and conditions	gastrointestinal symptoms
OVARIAN TORSION	20644	17234	other physical symptoms and conditions	genitourinary symptoms
AVULSION	20630	16782	musculoskeletal symptoms	skin and soft tissue disorders
HERPES ZOSTER	20584	19077	skin and soft tissue disorders	infectious symptoms
BASAL CELL CARCINOMA	20426	18275	skin and soft tissue disorders	oncological conditions
FRONTAL HEADACHE	20359	18026	pain symptoms	neurological symptoms
HEPATIC FAILURE	20316	17901	other physical symptoms and conditions	hepatobiliary conditions
INFLAMMATORY BOWEL DISEASE	20308	18203	gastrointestinal symptoms	autoimmune and inflammatory conditions
AIRWAY OBSTRUCTION	20293	18114	respiratory disorders	respiratory symptoms
EMPTYING	20245	18236	genitourinary symptoms	gastrointestinal symptoms
THIRSTY	19878	18203	genitourinary symptoms	endocrine symptoms
IMMUNOSUPPRESSION	19868	18414	oncological conditions	autoimmune and inflammatory conditions
MALOCCLUSION	19586	17771	musculoskeletal symptoms	other physical symptoms and conditions
OTALGIA	19464	18152	pain symptoms	sensory problems
STANDING	19413	18085	musculoskeletal symptoms	other physical symptoms and conditions
OTITIS EXTERNA	19405	16690	skin and soft tissue disorders	infectious symptoms
STRABISMUS	19317	16786	neurological symptoms	sensory problems
PLEURAL OR PERICARDIAL EFFUSION	19274	19190	respiratory disorders	respiratory symptoms
IUP	19087	16658	other physical symptoms and conditions	genitourinary symptoms
CARPAL TUNNEL	18783	17726	musculoskeletal symptoms	neurological symptoms
VEGETATION	18652	11368	other physical symptoms and conditions	infectious symptoms
SUPPRESSION	18330	16347	other physical symptoms and conditions	endocrine symptoms
SEP	18155	17418	other physical symptoms and conditions	infectious symptoms
HAND INJURY	18143	15018	musculoskeletal symptoms	other physical symptoms and conditions
NON-HEALING	18004	15430	other physical symptoms and conditions	skin and soft tissue disorders
DYSPLASIA	17941	16222	other physical symptoms and conditions	oncological conditions
TRACK MARKS	17886	15944	other physical symptoms and conditions	skin and soft tissue disorders
RESPIRATORY DEPRESSION	17770	16148	respiratory disorders	respiratory symptoms
CELIAC DISEASE	17690	14512	gastrointestinal symptoms	autoimmune and inflammatory conditions
DYSMENORRHEA	17682	16231	pain symptoms	genitourinary symptoms
RESPIRATORY INSUFFICIENCY	17631	15852	respiratory disorders	respiratory symptoms
UPTAKE	17527	15411	other physical symptoms and conditions	endocrine symptoms
EFFACEMENT	17499	16348	other physical symptoms and conditions	neurological symptoms
DIAPHRAGMATIC EXCURSION	17488	17373	musculoskeletal symptoms	respiratory symptoms
PARENCHYMAL VOLUME LOSS	17487	16971	respiratory disorders	neurological symptoms
AV FISTULA	17333	13369	renal disorders	cardiovascular symptoms
MOVING ISSUES	17222	16477	musculoskeletal symptoms	neurological symptoms
DISCITIS	17153	9910	musculoskeletal symptoms	infectious symptoms
TRIPPING	17148	16233	other physical symptoms and conditions	neurological symptoms
VIRAL HEPATITIS	17005	15698	infectious symptoms	hepatobiliary conditions
NVI	16967	16510	other physical symptoms and conditions	sensory problems
BACTERIAL VAGINOSIS	16939	14219	genitourinary symptoms	infectious symptoms
VIRAL GASTROENTERITIS	16934	14190	gastrointestinal symptoms	infectious symptoms
HYPERBILIRUBINEMIA	16831	13643	hematological symptoms	hepatobiliary conditions
ZOSTER	16828	15751	skin and soft tissue disorders	infectious symptoms
HYPHEMA	16817	16132	other physical symptoms and conditions	sensory problems
STRAINING	16784	15674	genitourinary symptoms	gastrointestinal symptoms
HUNGER	16633	15735	gastrointestinal symptoms	endocrine symptoms
AMBLYOPIA	16467	13727	neurological symptoms	sensory problems
HEMANGIOMA	16460	14598	other physical symptoms and conditions	oncological conditions
TONGUE BITING	16407	14672	pain symptoms	other physical symptoms and conditions
INTERNAL HEMORRHOIDS	16348	13941	genitourinary symptoms	gastrointestinal symptoms
CERVICAL RADICULOPATHY	16303	14146	musculoskeletal symptoms	neurological symptoms
DULLNESS	16280	15895	musculoskeletal symptoms	other physical symptoms and conditions
GALLBLADDER DISEASE	16154	15370	gastrointestinal symptoms	hepatobiliary conditions
ASTHMA ATTACK	16136	12759	respiratory disorders	respiratory symptoms
GENITAL HERPES	16125	14603	skin and soft tissue disorders	infectious symptoms
SPINA BIFIDA	16113	14721	musculoskeletal symptoms	neurological symptoms
BILIARY COLIC	16070	13357	gastrointestinal symptoms	hepatobiliary conditions
CORNEAL ABRASION	15756	12340	other physical symptoms and conditions	sensory problems
PELVIC INFLAMMATORY DISEASE	15701	14607	genitourinary symptoms	autoimmune and inflammatory conditions
HEARING IMPAIRMENT	15555	14515	neurological symptoms	sensory problems
HFPEF	15507	13270	other physical symptoms and conditions	cardiovascular symptoms
RESPIRATORY ACIDOSIS	15481	12321	respiratory symptoms	respiratory disorders
SARCOIDOSIS	15441	10513	respiratory disorders	autoimmune and inflammatory conditions
SMA	15277	12680	other physical symptoms and conditions	neurological symptoms
MENINGIOMA	15018	10026	neurological symptoms	oncological conditions
LUNG CONSOLIDATION	14969	14367	respiratory disorders	respiratory symptoms
PFO	14908	11062	other physical symptoms and conditions	cardiovascular symptoms
DOG BITE	14879	8977	other physical symptoms and conditions	skin and soft tissue disorders
PMS	14822	14268	other physical symptoms and conditions	genitourinary symptoms
FOOD POISONING	14511	12828	gastrointestinal symptoms	infectious symptoms
CALLUS	14492	12704	musculoskeletal symptoms	skin and soft tissue disorders
SPINAL CORD INJURY	14349	11763	musculoskeletal symptoms	neurological symptoms
SKIN INFECTION	14315	13062	skin and soft tissue disorders	infectious symptoms
ABNORMAL GAIT	14288	13820	musculoskeletal symptoms	neurological symptoms
MAXILLARY SINUSITIS	14265	13091	respiratory disorders	respiratory symptoms
PNEUMATOSIS	14229	12190	respiratory disorders	gastrointestinal symptoms
BACKACHE	14202	13176	musculoskeletal symptoms	pain symptoms
POPPING	14145	12533	musculoskeletal symptoms	other physical symptoms and conditions
DEGENERATIVE DISEASE	13906	13178	other physical symptoms and conditions	neurological symptoms
TWI	13901	12908	other physical symptoms and conditions	neurological symptoms
PROPTOSIS	13813	12979	neurological symptoms	sensory problems
GENITAL SORES	13775	13444	skin and soft tissue disorders	genitourinary symptoms
NASAL SEPTAL HEMATOMA	13671	13541	respiratory disorders	respiratory symptoms
CHILL	13646	13208	other physical symptoms and conditions	infectious symptoms
MOLE	13544	12907	other physical symptoms and conditions	skin and soft tissue disorders
FLUID RETENTION	13422	12172	renal disorders	cardiovascular symptoms
BULGE	13227	11697	musculoskeletal symptoms	other physical symptoms and conditions
CF	13223	11746	other physical symptoms and conditions	respiratory disorders
BACTERIAL PNEUMONIA	13066	11015	respiratory disorders	infectious symptoms
HICCUPS	13057	7754	gastrointestinal symptoms	other physical symptoms and conditions
RETINOPATHY	12865	11588	other physical symptoms and conditions	sensory problems
SCAR TISSUE	12764	11944	musculoskeletal symptoms	skin and soft tissue disorders
FACIAL INJURY	12727	10885	skin and soft tissue disorders	other physical symptoms and conditions
HAIR LOSS	12723	11964	other physical symptoms and conditions	skin and soft tissue disorders
SURGICAL SITE INFECTION	12618	11040	skin and soft tissue disorders	infectious symptoms
OTORRHEA	12529	11960	other physical symptoms and conditions	sensory problems
CORD COMPRESSION	12501	10022	musculoskeletal symptoms	neurological symptoms
ORAL ULCER	12494	11932	skin and soft tissue disorders	gastrointestinal symptoms
SOFT TISSUE INJURY	12487	11593	musculoskeletal symptoms	skin and soft tissue disorders
PSEUDOCYST	12378	7708	hepatobiliary conditions	gastrointestinal symptoms
SPINNING	12281	11206	other physical symptoms and conditions	neurological symptoms
SEPTAL DEVIATION	12277	12066	respiratory disorders	other physical symptoms and conditions
LACRIMATION	12194	11013	other physical symptoms and conditions	sensory problems
AMPUTATION	12057	9805	musculoskeletal symptoms	other physical symptoms and conditions
HHS	12022	10232	other physical symptoms and conditions	endocrine symptoms
PNEUMOMEDIASTINUM	11867	8411	respiratory disorders	respiratory symptoms
TONSILLITIS	11861	9990	respiratory disorders	infectious symptoms
NON-PITTING EDEMA	11800	11146	skin and soft tissue disorders	other physical symptoms and conditions
HYDROURETERONEPHROSIS	11619	10038	renal disorders	genitourinary symptoms
UROSEPSIS	11617	8803	renal disorders	infectious symptoms
FLOATERS	11571	9733	other physical symptoms and conditions	sensory problems
WALK	11557	11135	musculoskeletal symptoms	other physical symptoms and conditions
PURULENT DISCHARGE	11538	10414	skin and soft tissue disorders	infectious symptoms
CHOLANGITIS	11475	7209	gastrointestinal symptoms	hepatobiliary conditions
AFFERENT PUPILLARY DEFECT	11407	11336	neurological symptoms	sensory problems
ACTIVITY INTOLERANCE	11377	10965	cardiovascular symptoms	other physical symptoms and conditions
FLUID LEAKAGE	11232	9512	genitourinary symptoms	other physical symptoms and conditions
UPSTROKE	11188	11005	musculoskeletal symptoms	cardiovascular symptoms
DYSPHONIA	11177	9412	respiratory symptoms	sensory problems
ATHEROSCLEROTIC PLAQUE	11167	10489	hepatobiliary conditions	cardiovascular symptoms
HASHIMOTO'S THYROIDITIS	11132	9291	endocrine symptoms	autoimmune and inflammatory conditions
HYPO:UNKNOWN	11090	10805	other physical symptoms and conditions	endocrine symptoms
GROSS BLOOD	11003	10610	hematological symptoms	gastrointestinal symptoms
IDA	10924	9390	other physical symptoms and conditions	hematological symptoms
SEASONAL ALLERGIC RHINITIS	10923	10120	respiratory disorders	respiratory symptoms
UPPER RESPIRATORY TRACT INFECTION	10884	10021	respiratory disorders	infectious symptoms
BLUNT TRAUMA	10842	10219	musculoskeletal symptoms	other physical symptoms and conditions
TERMINAL ILLNESS	10822	10381	other physical symptoms and conditions	oncological conditions
TEM	10745	10668	other physical symptoms and conditions	neurological symptoms
INCISIONAL HERNIA	10681	9307	musculoskeletal symptoms	gastrointestinal symptoms
GRAVES' DISEASE	10616	8533	endocrine symptoms	autoimmune and inflammatory conditions
PERITONSILLAR ABSCESS	10522	8341	autoimmune and inflammatory conditions	infectious symptoms
PHONOPHOBIA	10510	9321	neurological symptoms	sensory problems
GRANULOMA	10480	9948	autoimmune and inflammatory conditions	oncological conditions
GBS	10479	8306	autoimmune and inflammatory conditions	neurological symptoms
DEPRESSED SKULL FRACTURE	10414	10124	musculoskeletal symptoms	other physical symptoms and conditions
LOSS OF FUNCTION	10389	10260	musculoskeletal symptoms	neurological symptoms
SUBCONJUNCTIVAL HEMORRHAGE	10348	9129	skin and soft tissue disorders	sensory problems
EXTERNAL HEMORRHOIDS	10323	9199	genitourinary symptoms	skin and soft tissue disorders
MYOPIA	10253	9659	neurological symptoms	sensory problems
CONDUCTION DELAY	10209	9941	neurological symptoms	cardiovascular symptoms
AMBULATING	10173	9862	musculoskeletal symptoms	other physical symptoms and conditions
HORIZONTAL NYSTAGMUS	10144	9248	neurological symptoms	sensory problems
PAINFUL SWALLOWING	10139	8855	gastrointestinal symptoms	pain symptoms
RSI	10134	9883	respiratory symptoms	musculoskeletal symptoms
FALL FROM HEIGHT	10097	9806	musculoskeletal symptoms	other physical symptoms and conditions
ATROPHIC	10056	9496	other physical symptoms and conditions	skin and soft tissue disorders
DRUG REACTION	9901	8930	other physical symptoms and conditions	skin and soft tissue disorders
CACHEXIA	9878	8620	other physical symptoms and conditions	metabolic disorders
INCREASED APPETITE	9831	9259	gastrointestinal symptoms	endocrine symptoms
LYSIS	9671	8712	other physical symptoms and conditions	hematological symptoms
ABDOMINAL INCISION	9579	8359	musculoskeletal symptoms	other physical symptoms and conditions
PNEUMONIAE	9537	9118	respiratory disorders	infectious symptoms
MULTIPLE MYELOMA	9529	5295	hematological symptoms	oncological conditions
SPASTIC	9519	8166	musculoskeletal symptoms	neurological symptoms
ANAPHYLACTIC REACTION	9509	8622	autoimmune and inflammatory conditions	other physical symptoms and conditions
CRACKED	9502	8931	other physical symptoms and conditions	skin and soft tissue disorders
SCC	9489	8009	other physical symptoms and conditions	oncological conditions
GLOBUS SENSATION	9345	6782	other physical symptoms and conditions	gastrointestinal symptoms
LINEAR ATELECTASIS	9321	8951	respiratory disorders	respiratory symptoms
EVACUATION	9297	7587	other physical symptoms and conditions	gastrointestinal symptoms
INFLAMMATORY ARTHRITIS	9272	7787	musculoskeletal symptoms	autoimmune and inflammatory conditions
LICE	9196	6458	other physical symptoms and conditions	infectious symptoms
RESPIRATORY INFECTION	9154	8583	respiratory disorders	infectious symptoms
DIETARY	9117	8503	other physical symptoms and conditions	metabolic disorders
RETAINED FOREIGN BODY	9033	8463	respiratory disorders	other physical symptoms and conditions
PAH	8985	7845	other physical symptoms and conditions	cardiovascular symptoms
RETENTION CYST	8982	8716	genitourinary symptoms	skin and soft tissue disorders
MENIERE'S DISEASE	8898	7389	neurological symptoms	sensory problems
SYNOVITIS	8884	7990	musculoskeletal symptoms	autoimmune and inflammatory conditions
STY	8857	8703	respiratory symptoms	skin and soft tissue disorders
LAN	8839	8580	other physical symptoms and conditions	neurological symptoms
PRESBYOPIA	8821	8311	endocrine symptoms	sensory problems
AKINESIS	8806	7842	neurological symptoms	cardiovascular symptoms
MOVING	8787	8612	other physical symptoms and conditions	neurological symptoms
CATCHING	8655	8412	other physical symptoms and conditions	respiratory symptoms
IMPACTED CERUMEN	8632	8245	other physical symptoms and conditions	sensory problems
LYMPHANGITIS	8544	7886	skin and soft tissue disorders	infectious symptoms
NARROW BASE OF SUPPORT	8487	8335	musculoskeletal symptoms	other physical symptoms and conditions
VASCULAR MALFORMATION	8456	7491	other physical symptoms and conditions	cardiovascular symptoms
HALO	8453	7549	other physical symptoms and conditions	sensory problems
JOINT INFECTION	8451	8162	musculoskeletal symptoms	infectious symptoms
ISK	8393	8247	pain symptoms	other physical symptoms and conditions
ASTIGMATISM	8365	7860	other physical symptoms and conditions	sensory problems
LAFB	8297	7900	other physical symptoms and conditions	cardiovascular symptoms
HEMATOCHEZIA/HEMATURIA	8257	8083	genitourinary symptoms	gastrointestinal symptoms
ORBITAL FRACTURE	8210	6675	musculoskeletal symptoms	other physical symptoms and conditions
SITTING ISSUES	8196	7939	musculoskeletal symptoms	other physical symptoms and conditions
EXTERNAL HEMORRHOID	8103	7187	genitourinary symptoms	other physical symptoms and conditions
ALLERGY SYMPTOMS	8082	7658	autoimmune and inflammatory conditions	other physical symptoms and conditions
ABSENCE	8049	7810	other physical symptoms and conditions	neurological symptoms
VITAMIN DEFICIENCY	8016	7626	endocrine symptoms	metabolic disorders
WATERY EYES	7995	7655	respiratory symptoms	sensory problems
DEVIATED SEPTUM	7942	7610	respiratory disorders	other physical symptoms and conditions
CHEMOSIS	7905	7212	other physical symptoms and conditions	sensory problems
INVASION	7861	6525	other physical symptoms and conditions	infectious symptoms
CONGENITAL HEART DISEASE	7860	7537	cardiovascular symptoms	other physical symptoms and conditions
ASHD	7843	6571	other physical symptoms and conditions	cardiovascular symptoms
BRAIN MASS	7835	5016	neurological symptoms	oncological conditions
INTRA-ABDOMINAL ABSCESS	7794	6044	autoimmune and inflammatory conditions	infectious symptoms
MUCOSITIS	7774	6686	autoimmune and inflammatory conditions	gastrointestinal symptoms
HYPOPLASTIC	7748	7352	other physical symptoms and conditions	hematological symptoms
AMD	7746	7393	other physical symptoms and conditions	sensory problems
RESPIRATORY ARREST	7703	6036	respiratory disorders	respiratory symptoms
GUAIAC NEGATIVE	7654	7285	other physical symptoms and conditions	gastrointestinal symptoms
CHRONIC LYMPHOCYTIC LEUKEMIA	7610	4275	hematological symptoms	oncological conditions
HEMOCCULT NEGATIVE	7588	7275	other physical symptoms and conditions	gastrointestinal symptoms
ANIMAL BITE	7526	5810	other physical symptoms and conditions	infectious symptoms
AMENORRHEA	7517	7026	genitourinary symptoms	endocrine symptoms
IRREGULAR PERIODS	7477	7128	endocrine symptoms	genitourinary symptoms
POLYCYSTIC	7436	6833	genitourinary symptoms	endocrine symptoms
ABDOMINAL INFECTION	7370	7216	gastrointestinal symptoms	infectious symptoms
TICK BITE	7354	5871	other physical symptoms and conditions	infectious symptoms
RADICULITIS	7341	7042	musculoskeletal symptoms	neurological symptoms
LUDWIG'S ANGINA	7320	6459	autoimmune and inflammatory conditions	infectious symptoms
RECRUITMENT	7303	7016	other physical symptoms and conditions	sensory problems
MYASTHENIA GRAVIS	7302	5152	neurological symptoms	autoimmune and inflammatory conditions
HYPOTONIC	7248	7071	endocrine symptoms	neurological symptoms
S/T	7180	6825	other physical symptoms and conditions	skin and soft tissue disorders
CLICKING	7174	6279	neurological symptoms	other physical symptoms and conditions
HYPEREMIA	7166	6445	skin and soft tissue disorders	other physical symptoms and conditions
INFECTIVE ENDOCARDITIS	7164	5131	cardiovascular symptoms	infectious symptoms
MEDIASTINAL HEMATOMA	7162	6820	cardiovascular symptoms	other physical symptoms and conditions
PRODROME	7035	6411	other physical symptoms and conditions	neurological symptoms
CEPHALGIA	6969	6328	pain symptoms	neurological symptoms
RENAL ARTERY STENOSIS	6897	5329	renal disorders	cardiovascular symptoms
PERIRECTAL ABSCESS	6885	4606	skin and soft tissue disorders	gastrointestinal symptoms
CERUMEN IMPACTION	6878	5939	other physical symptoms and conditions	sensory problems
VARICOSE VEIN	6877	6410	musculoskeletal symptoms	other physical symptoms and conditions
GALLSTONE PANCREATITIS	6754	4125	gastrointestinal symptoms	hepatobiliary conditions
RETROFLEXION	6690	6494	musculoskeletal symptoms	other physical symptoms and conditions
SUPERFICIAL THROMBOPHLEBITIS	6667	5118	skin and soft tissue disorders	cardiovascular symptoms
LOWER RESPIRATORY TRACT INFECTION	6637	6477	respiratory disorders	infectious symptoms
NON-HODGKIN'S LYMPHOMA	6540	5220	hematological symptoms	oncological conditions
SPONTANEOUS ABORTION	6520	5966	genitourinary symptoms	other physical symptoms and conditions
ARTERIOVENOUS MALFORMATION	6478	5913	neurological symptoms	other physical symptoms and conditions
CREPITATION	6457	5944	musculoskeletal symptoms	respiratory symptoms
HYPERPLASIA	6439	6025	other physical symptoms and conditions	oncological conditions
RESPIRATORY ALKALOSIS	6422	5376	respiratory disorders	metabolic disorders
FRANK BLOOD	6412	5848	hematological symptoms	gastrointestinal symptoms
MASD	6390	5175	other physical symptoms and conditions	skin and soft tissue disorders
PROCTITIS	6297	4472	genitourinary symptoms	gastrointestinal symptoms
MICROALBUMINURIA	6215	5704	genitourinary symptoms	renal disorders
STRAINS	6205	5708	other physical symptoms and conditions	musculoskeletal symptoms
SINUS HEADACHE	6200	5727	infectious symptoms	pain symptoms
EHLERS-DANLOS SYNDROME	6192	5339	other physical symptoms and conditions	autoimmune and inflammatory conditions
BILATERAL HYDRONEPHROSIS	6133	3937	renal disorders	genitourinary symptoms
NEURALGIA	6091	5527	pain symptoms	neurological symptoms
WART	6082	5411	other physical symptoms and conditions	skin and soft tissue disorders
HOSPITAL ACQUIRED PNEUMONIA	6082	4886	respiratory disorders	infectious symptoms
BLOOD/MUCUS	6014	5938	respiratory symptoms	gastrointestinal symptoms
PSORIATIC ARTHRITIS	6009	4749	musculoskeletal symptoms	autoimmune and inflammatory conditions
DIABETIC FOOT	5985	4472	skin and soft tissue disorders	endocrine symptoms
MDS	5970	3925	other physical symptoms and conditions	hematological symptoms
STANDING ISSUES	5946	5653	musculoskeletal symptoms	other physical symptoms and conditions
POLYMYALGIA RHEUMATICA	5939	4999	musculoskeletal symptoms	autoimmune and inflammatory conditions
SIL	5936	5251	other physical symptoms and conditions	hepatobiliary conditions
PHARYNGEAL EDEMA	5882	5814	respiratory disorders	respiratory symptoms
PRE-ECLAMPSIA	5844	5087	cardiovascular symptoms	genitourinary symptoms
FLASHES	5823	5234	other physical symptoms and conditions	sensory problems
CRACKING	5805	5433	musculoskeletal symptoms	skin and soft tissue disorders
LARYNGITIS	5789	4797	respiratory disorders	respiratory symptoms
NICM	5787	4757	other physical symptoms and conditions	cardiovascular symptoms
CRUSH INJURY	5759	4791	musculoskeletal symptoms	other physical symptoms and conditions
OCCIPITAL HEADACHE	5731	5000	neurological symptoms	pain symptoms
ORAL ISSUES	5693	5531	other physical symptoms and conditions	gastrointestinal symptoms
CERVICAL DYSPLASIA	5690	5324	other physical symptoms and conditions	oncological conditions
ACUTE MYELOID LEUKEMIA	5657	3369	hematological symptoms	oncological conditions
PANCREATIC PSEUDOCYST	5648	3813	hepatobiliary conditions	gastrointestinal symptoms
TALKING ISSUES	5619	5251	respiratory symptoms	neurological symptoms
WORMS	5591	3254	other physical symptoms and conditions	infectious symptoms
POLIO	5588	4411	infectious symptoms	neurological symptoms
EPIGLOTTITIS	5583	4659	respiratory disorders	infectious symptoms
TOF	5530	5380	cardiovascular symptoms	other physical symptoms and conditions
FINE MOTOR	5530	5263	musculoskeletal symptoms	neurological symptoms
ANKYLOSING SPONDYLITIS	5480	4475	musculoskeletal symptoms	autoimmune and inflammatory conditions
SCLERAL INJECTION	5476	5415	infectious symptoms	sensory problems
RECTAL PROLAPSE	5457	3643	genitourinary symptoms	gastrointestinal symptoms
GINGIVITIS	5399	4895	infectious symptoms	gastrointestinal symptoms
SACROILIITIS	5378	4689	musculoskeletal symptoms	autoimmune and inflammatory conditions
PRES	5279	3204	other physical symptoms and conditions	respiratory symptoms
ALTERATION IN COMFORT	5270	5184	other physical symptoms and conditions	pain symptoms
ABDOMINAL ABSCESS	5229	4174	skin and soft tissue disorders	gastrointestinal symptoms
GENITAL WARTS	5200	4792	infectious symptoms	skin and soft tissue disorders
PANCREATIC CYST	5178	4128	hepatobiliary conditions	gastrointestinal symptoms
LUNG INFECTION	5174	4845	respiratory disorders	infectious symptoms
CYSTIC CHANGE	5139	4937	hepatobiliary conditions	oncological conditions
HODGKIN'S LYMPHOMA	5101	3819	hematological symptoms	oncological conditions
NITS	5097	3490	other physical symptoms and conditions	skin and soft tissue disorders
VIRAL PHARYNGITIS	5093	4395	respiratory disorders	infectious symptoms
VERTEBRAL ARTERY DISSECTION	5047	3945	cardiovascular symptoms	neurological symptoms
SUPERFICIAL VENOUS THROMBOSIS	5035	4637	cardiovascular symptoms	hematological symptoms
BILE LEAKAGE	5014	3254	gastrointestinal symptoms	hepatobiliary conditions
FLUID VOLUME DEFICIT	5008	4102	renal disorders	other physical symptoms and conditions
DISH	5006	4713	other physical symptoms and conditions	musculoskeletal symptoms
KIDNEY PAIN	5001	4545	renal disorders	genitourinary symptoms
ADENOMATOUS POLYP	4985	4571	hepatobiliary conditions	oncological conditions
DIRECT TRAUMA	4960	4811	musculoskeletal symptoms	other physical symptoms and conditions
RED EYE	4959	4676	other physical symptoms and conditions	sensory problems
ARTERIOVENOUS FISTULA	4958	4630	other physical symptoms and conditions	cardiovascular symptoms
HEPATITIS B AND C	4955	4489	infectious symptoms	hepatobiliary conditions
PELVIC ABSCESS	4947	3420	skin and soft tissue disorders	infectious symptoms
PARTIAL OBSTRUCTION	4935	4277	respiratory disorders	gastrointestinal symptoms
INFESTATION	4898	4174	other physical symptoms and conditions	infectious symptoms
VDRF	4860	3230	respiratory disorders	other physical symptoms and conditions
FRIABILITY	4853	4688	skin and soft tissue disorders	gastrointestinal symptoms
EEE	4828	4803	neurological symptoms	other physical symptoms and conditions
PERIODONTAL DISEASE	4804	4409	infectious symptoms	other physical symptoms and conditions
ASCVD	4764	4374	other physical symptoms and conditions	cardiovascular symptoms
UPSTROKES	4757	4683	other physical symptoms and conditions	cardiovascular symptoms
DIETARY CHANGES	4728	4608	gastrointestinal symptoms	metabolic disorders
DISCHARGE/DRAINAGE	4707	4608	skin and soft tissue disorders	infectious symptoms
CAT BITE	4694	2579	other physical symptoms and conditions	infectious symptoms
LOWER RESPIRATORY INFECTION	4680	4054	respiratory disorders	infectious symptoms
EXERCISE INTOLERANCE	4668	4593	musculoskeletal symptoms	other physical symptoms and conditions
SWI	4656	4314	other physical symptoms and conditions	neurological symptoms
WORN OUT	4653	4480	musculoskeletal symptoms	other physical symptoms and conditions
BAROTRAUMA	4634	4458	respiratory disorders	other physical symptoms and conditions
SUDDEN DEATH	4609	4521	other physical symptoms and conditions	cardiovascular symptoms
TRAUMATIC ABNORMALITY	4603	4504	musculoskeletal symptoms	other physical symptoms and conditions
PATHOLOGIC CALCIFICATION	4602	4582	other physical symptoms and conditions	metabolic disorders
EYE SWELLING	4595	4178	other physical symptoms and conditions	sensory problems
CALLUSES	4558	3935	musculoskeletal symptoms	skin and soft tissue disorders
OPEN ANGLE GLAUCOMA	4554	4097	other physical symptoms and conditions	sensory problems
MACULAR EDEMA	4552	4105	endocrine symptoms	sensory problems
IMPAIRED GLUCOSE TOLERANCE	4539	4324	endocrine symptoms	metabolic disorders
LH	4536	4254	other physical symptoms and conditions	endocrine symptoms
STROKE RISK	4530	4141	cardiovascular symptoms	neurological symptoms
AMAUROSIS	4486	2643	neurological symptoms	sensory problems
MARFAN'S SYNDROME	4483	3934	musculoskeletal symptoms	other physical symptoms and conditions
PDA	4467	4281	other physical symptoms and conditions	cardiovascular symptoms
MOTOR OR SENSORY LOSS	4461	4450	sensory problems	neurological symptoms
INSULIN RESISTANCE	4456	4111	endocrine symptoms	metabolic disorders
NASAL SEPTAL DEVIATION	4456	4322	respiratory disorders	other physical symptoms and conditions
BOGGINESS	4449	4385	skin and soft tissue disorders	other physical symptoms and conditions
NEUTROPENIC FEVER	4402	2533	infectious symptoms	hematological symptoms
TWITCH	4393	4028	musculoskeletal symptoms	neurological symptoms
DEVIATED NASAL SEPTUM	4367	4180	respiratory disorders	other physical symptoms and conditions
HOLDING	4363	4295	musculoskeletal symptoms	other physical symptoms and conditions
FLASHING LIGHTS	4353	4088	neurological symptoms	sensory problems
NUCLEAR SCLEROSIS	4341	4060	other physical symptoms and conditions	sensory problems
DIETARY ISSUES	4319	3524	gastrointestinal symptoms	metabolic disorders
PINK EYE	4317	3231	other physical symptoms and conditions	infectious symptoms
CEPHALOHEMATOMA	4312	4017	skin and soft tissue disorders	hematological symptoms
AMELIA	4295	3163	musculoskeletal symptoms	other physical symptoms and conditions
HYPOKINETIC	4261	4087	musculoskeletal symptoms	neurological symptoms
IMMUNODEFICIENCY	4243	3902	autoimmune and inflammatory conditions	infectious symptoms
PULMONARY INFECTION	4238	4005	respiratory disorders	infectious symptoms
DRY EYE SYNDROME	4186	3945	other physical symptoms and conditions	sensory problems
HYPOVITAMINOSIS D	4183	3872	endocrine symptoms	metabolic disorders
RAYNAUD'S	4183	3529	skin and soft tissue disorders	autoimmune and inflammatory conditions
MESOTHELIOMA	4174	3668	respiratory disorders	oncological conditions
MUCOSAL DISEASE	4116	3997	respiratory disorders	gastrointestinal symptoms
PANCOLITIS	4094	2450	gastrointestinal symptoms	autoimmune and inflammatory conditions
ASCENDING CHOLANGITIS	4087	2969	gastrointestinal symptoms	hepatobiliary conditions
RETROPHARYNGEAL ABSCESS	4086	3586	respiratory disorders	infectious symptoms
ALLERGIC CONJUNCTIVITIS	4084	3733	autoimmune and inflammatory conditions	sensory problems
VIRAL MENINGITIS	4024	2976	neurological symptoms	infectious symptoms
F/C/N/V	4015	3901	other physical symptoms and conditions	infectious symptoms
WRR	4013	4007	other physical symptoms and conditions	neurological symptoms
ORBITAL FLOOR FRACTURE	3983	3016	musculoskeletal symptoms	other physical symptoms and conditions
DENTAL TRAUMA	3967	3811	musculoskeletal symptoms	other physical symptoms and conditions
ANAPHYLACTIC SHOCK	3960	3767	cardiovascular symptoms	other physical symptoms and conditions
BROKEN TEETH	3945	3692	musculoskeletal symptoms	other physical symptoms and conditions
BILIARY DYSKINESIA	3930	3180	gastrointestinal symptoms	hepatobiliary conditions
BACTERIAL ENDOCARDITIS	3928	2994	cardiovascular symptoms	infectious symptoms
APPENDICOLITH	3898	3304	other physical symptoms and conditions	gastrointestinal symptoms
CONJUNCTIVAL HEMORRHAGE	3896	3690	other physical symptoms and conditions	sensory problems
MALIGNANT CELLS	3895	3470	hematological symptoms	oncological conditions
BOWEL CONTROL	3885	3802	genitourinary symptoms	gastrointestinal symptoms
RETROPERITONEAL MASS	3858	3506	other physical symptoms and conditions	oncological conditions
TEETH MISSING	3835	3674	musculoskeletal symptoms	other physical symptoms and conditions
STARTING STREAM ISSUES	3810	3579	respiratory symptoms	genitourinary symptoms
MESENTERIC ADENITIS	3803	2875	autoimmune and inflammatory conditions	gastrointestinal symptoms
INFECTIOUS DIARRHEA	3798	3574	gastrointestinal symptoms	infectious symptoms
TALKING	3795	3712	other physical symptoms and conditions	neurological symptoms
KETONURIA	3789	3507	genitourinary symptoms	metabolic disorders
GLUCOSE INTOLERANCE	3788	3568	endocrine symptoms	metabolic disorders
HYPEROPIA	3770	3534	other physical symptoms and conditions	sensory problems
INGROWN TOENAIL	3764	2978	musculoskeletal symptoms	skin and soft tissue disorders
COLD SORES	3750	3362	skin and soft tissue disorders	infectious symptoms
CHANGE IN DIET	3746	3702	other physical symptoms and conditions	gastrointestinal symptoms
MLD	3730	3666	other physical symptoms and conditions	neurological symptoms
BILATERAL CATARACTS	3720	3549	other physical symptoms and conditions	sensory problems
SPLENULE	3702	3615	other physical symptoms and conditions	hematological symptoms
ECLAMPSIA	3690	3377	cardiovascular symptoms	renal disorders
BACK ACHE	3688	3475	musculoskeletal symptoms	pain symptoms
CAVITATION	3665	2734	respiratory disorders	respiratory symptoms
EVENTRATION	3659	3502	musculoskeletal symptoms	other physical symptoms and conditions
COBBLESTONING	3642	3407	respiratory symptoms	gastrointestinal symptoms
PHYSICAL IMPAIRMENT	3631	3587	musculoskeletal symptoms	other physical symptoms and conditions
CLOGGED	3628	3278	respiratory symptoms	other physical symptoms and conditions
MENARCHE	3627	3556	endocrine symptoms	genitourinary symptoms
OLECRANON BURSITIS	3624	2706	skin and soft tissue disorders	musculoskeletal symptoms
SNHL	3623	3325	other physical symptoms and conditions	sensory problems
PANSINUSITIS	3622	3215	respiratory disorders	respiratory symptoms
VSD	3560	2940	other physical symptoms and conditions	cardiovascular symptoms
COMPLETE OCCLUSION	3559	2904	respiratory disorders	cardiovascular symptoms
CHEST INJURY	3546	3356	musculoskeletal symptoms	other physical symptoms and conditions
BROKEN TOOTH	3522	3039	pain symptoms	other physical symptoms and conditions
HYPEREXPANSION	3522	3377	respiratory disorders	respiratory symptoms
CHEWING	3518	3451	gastrointestinal symptoms	other physical symptoms and conditions
PUNCTATE CALCIFICATION	3499	3389	hepatobiliary conditions	metabolic disorders
GROSS MOTOR	3493	3375	musculoskeletal symptoms	neurological symptoms
YELLOW DISCHARGE	3462	3252	genitourinary symptoms	infectious symptoms
AUB	3450	3070	other physical symptoms and conditions	genitourinary symptoms
PARAPNEUMONIC EFFUSION	3449	2434	respiratory disorders	respiratory symptoms
LOSS OF STRENGTH	3441	3383	musculoskeletal symptoms	neurological symptoms
HOT/COLD FLASHES	3430	3165	neurological symptoms	other physical symptoms and conditions
PLEURAL PLAQUE	3425	2893	respiratory disorders	respiratory symptoms
ABERRANT CONDUCTION	3424	3089	neurological symptoms	cardiovascular symptoms
CROUP	3419	3241	respiratory disorders	respiratory symptoms
TRAUMATIC HEMATOMA	3415	3032	skin and soft tissue disorders	hematological symptoms
DEPRESSED FRACTURE	3399	3240	musculoskeletal symptoms	neurological symptoms
ACCIDENTAL INGESTION	3396	2982	gastrointestinal symptoms	other physical symptoms and conditions
ERYTHEMATOUS MUCOSA	3390	3145	skin and soft tissue disorders	gastrointestinal symptoms
HEMARTHROSIS	3381	2669	musculoskeletal symptoms	hematological symptoms
BILIARY DISEASE	3358	3079	gastrointestinal symptoms	hepatobiliary conditions
FLARING	3353	3321	respiratory symptoms	autoimmune and inflammatory conditions
FRONTAL SINUSITIS	3348	3123	respiratory disorders	respiratory symptoms
TRACHEOBRONCHITIS	3339	2621	respiratory disorders	respiratory symptoms
F/C/S	3337	3191	genitourinary symptoms	infectious symptoms
SPONTANEOUS RUPTURE	3331	3081	skin and soft tissue disorders	other physical symptoms and conditions
CHD	3326	2915	other physical symptoms and conditions	cardiovascular symptoms
SENSITIVE	3279	3189	other physical symptoms and conditions	sensory problems
MYELOMA	3278	2287	hematological symptoms	oncological conditions
T2/FLAIR-HYPERINTENSITY	3268	3102	other physical symptoms and conditions	neurological symptoms
MOUTH ULCER	3263	3116	skin and soft tissue disorders	gastrointestinal symptoms
GROSS MOTOR IMPAIRED	3233	3158	musculoskeletal symptoms	neurological symptoms
HERNIA SAC	3232	2901	musculoskeletal symptoms	gastrointestinal symptoms
RSD	3232	2666	respiratory disorders	neurological symptoms
VIRAL UPPER RESPIRATORY TRACT INFECTION	3230	3027	respiratory disorders	infectious symptoms
NAGMA	3209	2815	other physical symptoms and conditions	metabolic disorders
CLEAR DISCHARGE	3200	3088	other physical symptoms and conditions	genitourinary symptoms
EP	3196	3070	other physical symptoms and conditions	neurological symptoms
PEC	3175	2652	other physical symptoms and conditions	musculoskeletal symptoms
BILIARY SLUDGE	3164	2648	gastrointestinal symptoms	hepatobiliary conditions
TOOTH ABSCESS	3160	2732	skin and soft tissue disorders	infectious symptoms
NEUROFIBROMATOSIS	3156	2263	other physical symptoms and conditions	oncological conditions
TEMPORAL HEADACHE	3139	2807	neurological symptoms	pain symptoms
OVERDIURESIS	3119	2517	genitourinary symptoms	renal disorders
NEUROMA	3104	2975	musculoskeletal symptoms	neurological symptoms
POSTERIOR VITREOUS DETACHMENT	3087	2855	other physical symptoms and conditions	sensory problems
EAR SYMPTOM	3067	3058	other physical symptoms and conditions	sensory problems
MASTITIS	3059	2261	skin and soft tissue disorders	infectious symptoms
MACULA	3049	2938	other physical symptoms and conditions	sensory problems
IFG	3048	2947	other physical symptoms and conditions	endocrine symptoms
TASTE	3037	2784	gastrointestinal symptoms	sensory problems
INGUINAL PAIN	3022	2578	musculoskeletal symptoms	pain symptoms
LOSS OF SMELL	3021	2856	neurological symptoms	sensory problems
CSR	3021	2926	other physical symptoms and conditions	neurological symptoms
INFECTED WOUND	3020	2742	skin and soft tissue disorders	infectious symptoms
RETROBULBAR HEMATOMA	3012	2685	other physical symptoms and conditions	sensory problems
RWMA	3009	2822	other physical symptoms and conditions	cardiovascular symptoms
ANESTHESIA OF SKIN	3006	2987	skin and soft tissue disorders	sensory problems
ASCAD	3003	2887	other physical symptoms and conditions	cardiovascular symptoms
ACALCULOUS CHOLECYSTITIS	3002	1862	gastrointestinal symptoms	hepatobiliary conditions
POST-HERPETIC NEURALGIA	2993	2576	neurological symptoms	pain symptoms
WEN	2993	2818	other physical symptoms and conditions	skin and soft tissue disorders
PANCREATIC NECROSIS	2979	2230	hepatobiliary conditions	gastrointestinal symptoms
PERIORBITAL HEMATOMA	2969	2526	skin and soft tissue disorders	hematological symptoms
VAGINAL INFECTION	2957	2750	genitourinary symptoms	infectious symptoms
LUNG ABSCESS	2957	1842	respiratory disorders	infectious symptoms
ANAESTHESIA	2950	2757	other physical symptoms and conditions	sensory problems
RENAL OSTEODYSTROPHY	2949	2753	musculoskeletal symptoms	metabolic disorders
ABDOMINAL INJURY	2947	2847	pain symptoms	other physical symptoms and conditions
TASTE ISSUES	2946	2879	gastrointestinal symptoms	sensory problems
PRESSURES	2940	2871	musculoskeletal symptoms	cardiovascular symptoms
GGO	2921	2308	respiratory disorders	other physical symptoms and conditions
BLUE LIPS	2920	2880	cardiovascular symptoms	respiratory symptoms
ENDOMETRITIS	2918	2164	genitourinary symptoms	infectious symptoms
CORNEAL ULCER	2917	2412	infectious symptoms	sensory problems
VIRAL GASTRITIS	2915	2809	gastrointestinal symptoms	infectious symptoms
INTERMITTENT CLAUDICATION	2870	2606	musculoskeletal symptoms	cardiovascular symptoms
ULCERATIVE	2863	2714	skin and soft tissue disorders	autoimmune and inflammatory conditions
ASBESTOS EXPOSURE	2855	2457	respiratory disorders	other physical symptoms and conditions
NAMING ISSUES	2838	2601	other physical symptoms and conditions	neurological symptoms
LOSS OF FLUID	2831	2586	other physical symptoms and conditions	gastrointestinal symptoms
TRANSVERSE MYELITIS	2785	1810	neurological symptoms	autoimmune and inflammatory conditions
FLASHING	2783	2615	other physical symptoms and conditions	sensory problems
NSCLC	2782	1963	respiratory disorders	oncological conditions
ORBITAL CELLULITIS	2772	2068	skin and soft tissue disorders	infectious symptoms
IRITIS	2771	2420	infectious symptoms	autoimmune and inflammatory conditions
LITHIASIS	2762	2579	genitourinary symptoms	renal disorders
MEDICATION IMPAIRED	2756	2752	neurological symptoms	other physical symptoms and conditions
BLEB	2742	2334	skin and soft tissue disorders	respiratory disorders
SEEING SPOTS	2730	2468	neurological symptoms	sensory problems
MICROSCOPIC COLITIS	2719	2118	gastrointestinal symptoms	autoimmune and inflammatory conditions
CHANGE IN VOICE	2702	2616	respiratory symptoms	sensory problems
MALROTATION	2700	2252	other physical symptoms and conditions	gastrointestinal symptoms
ASTHMA FLARE	2695	2440	respiratory disorders	respiratory symptoms
TASTE CHANGES	2686	2494	gastrointestinal symptoms	sensory problems
INTERSTITIAL FIBROSIS	2678	2430	respiratory disorders	renal disorders
PATCHY ATELECTASIS	2657	2450	respiratory disorders	respiratory symptoms
ASYMMETRIES	2646	2593	musculoskeletal symptoms	neurological symptoms
POLYMYOSITIS	2646	2300	musculoskeletal symptoms	autoimmune and inflammatory conditions
WATERING	2636	2429	other physical symptoms and conditions	sensory problems
TEMPORAL BONE FRACTURE	2632	1549	musculoskeletal symptoms	other physical symptoms and conditions
HNP	2631	2409	musculoskeletal symptoms	other physical symptoms and conditions
SMELL ISSUES	2617	2584	respiratory symptoms	sensory problems
HERPES GENITALIS	2599	2443	genitourinary symptoms	infectious symptoms
BLOWOUT FRACTURE	2583	2073	musculoskeletal symptoms	other physical symptoms and conditions
NON-ALCOHOLIC FATTY LIVER	2575	2346	gastrointestinal symptoms	hepatobiliary conditions
REFLEX SYMPATHETIC DYSTROPHY	2574	2303	musculoskeletal symptoms	neurological symptoms
LUMBOSACRAL RADICULOPATHY	2573	2389	musculoskeletal symptoms	neurological symptoms
VAGINAL CANDIDIASIS	2559	2307	genitourinary symptoms	infectious symptoms
BROKEN NOSE	2538	2353	musculoskeletal symptoms	other physical symptoms and conditions
ENGORGEMENT	2522	2401	genitourinary symptoms	other physical symptoms and conditions
WATER RETENTION	2508	2439	genitourinary symptoms	other physical symptoms and conditions
VERTICAL NYSTAGMUS	2499	2247	neurological symptoms	sensory problems
WRITING ISSUES	2491	2352	other physical symptoms and conditions	neurological symptoms
PECTUS EXCAVATUM	2489	2195	musculoskeletal symptoms	other physical symptoms and conditions
OCULAR DISEASE	2488	2429	neurological symptoms	sensory problems
STERILITY	2478	2448	other physical symptoms and conditions	genitourinary symptoms
HUMAN BITE	2478	1761	skin and soft tissue disorders	infectious symptoms
CORNEAL ARCUS	2468	2448	metabolic disorders	sensory problems
GLAUCOMA SUSPECT	2454	2324	other physical symptoms and conditions	sensory problems
ACANTHOSIS NIGRICANS	2441	2220	endocrine symptoms	skin and soft tissue disorders
ABNORMAL WEIGHT GAIN	2420	2312	endocrine symptoms	metabolic disorders
PELVIC HEMATOMA	2415	1811	skin and soft tissue disorders	hematological symptoms
COMPLEX REGIONAL PAIN SYNDROME	2407	2028	musculoskeletal symptoms	pain symptoms
INTESTINAL INFECTION	2405	2336	gastrointestinal symptoms	infectious symptoms
GRAM NEGATIVE PNEUMONIA	2403	2138	respiratory disorders	infectious symptoms
HEMOPNEUMOTHORAX	2387	1710	respiratory disorders	respiratory symptoms
AMAUROSIS FUGAX	2380	2137	neurological symptoms	sensory problems
CHARCOT FOOT	2375	1745	musculoskeletal symptoms	neurological symptoms
DRAGGING	2373	2306	musculoskeletal symptoms	neurological symptoms
HIVE	2369	2262	autoimmune and inflammatory conditions	skin and soft tissue disorders
REGULAR ASTIGMATISM	2362	2232	other physical symptoms and conditions	sensory problems
JOINT INFLAMMATION	2361	2344	musculoskeletal symptoms	autoimmune and inflammatory conditions
LAZY EYE	2353	2245	neurological symptoms	sensory problems
MALIGNANT PLEURAL EFFUSION	2318	1499	respiratory disorders	oncological conditions
ENTEROCUTANEOUS FISTULA	2315	1341	hepatobiliary conditions	gastrointestinal symptoms
RADIATION INJURY	2310	1564	other physical symptoms and conditions	oncological conditions
ADHF	2303	1833	other physical symptoms and conditions	cardiovascular symptoms
F/C/N/V/D	2293	2198	gastrointestinal symptoms	infectious symptoms
SPINAL EPIDURAL ABSCESS	2292	1801	autoimmune and inflammatory conditions	infectious symptoms
CAT SCRATCH	2292	1898	skin and soft tissue disorders	infectious symptoms
THYROIDITIS	2278	1964	endocrine symptoms	autoimmune and inflammatory conditions
LOCULATED EFFUSION	2264	1711	respiratory disorders	respiratory symptoms
NON-PROLIFERATIVE DIABETIC RETINOPATHY	2253	2093	endocrine symptoms	sensory problems
VITREOUS HEMORRHAGE	2252	1854	hematological symptoms	sensory problems
HIGH RISK PREGNANCY	2250	2106	other physical symptoms and conditions	genitourinary symptoms
ESLD	2246	1666	other physical symptoms and conditions	hepatobiliary conditions
INTESTINAL METAPLASIA	2245	2038	other physical symptoms and conditions	gastrointestinal symptoms
LID LAG	2214	2157	neurological symptoms	sensory problems
DEMARGINATION	2214	2117	other physical symptoms and conditions	hematological symptoms
CONDYLOMA	2212	2052	genitourinary symptoms	skin and soft tissue disorders
PULMONARY HEMORRHAGE	2212	1756	respiratory disorders	respiratory symptoms
HYPOKINESIA	2208	2045	musculoskeletal symptoms	neurological symptoms
AP WINDOW	2205	2139	cardiovascular symptoms	other physical symptoms and conditions
DETACHED RETINA	2195	2031	other physical symptoms and conditions	sensory problems
DERMOID CYST	2186	1890	other physical symptoms and conditions	oncological conditions
NEUROGENIC BOWEL	2171	1692	genitourinary symptoms	gastrointestinal symptoms
EXOTROPIA	2170	2005	neurological symptoms	sensory problems
OCULAR HYPERTENSION	2163	1989	other physical symptoms and conditions	sensory problems
FORCE	2150	1916	musculoskeletal symptoms	other physical symptoms and conditions
CARPOPEDAL SPASM	2144	1738	neurological symptoms	musculoskeletal symptoms
SCALP INJURY	2142	2019	skin and soft tissue disorders	other physical symptoms and conditions
POAG	2140	2081	other physical symptoms and conditions	sensory problems
PLEURITIS	2135	1980	respiratory disorders	respiratory symptoms
WHITEHEAD	2133	1644	other physical symptoms and conditions	skin and soft tissue disorders
INSECT STING	2125	1876	other physical symptoms and conditions	skin and soft tissue disorders
NAFLD	2123	1797	metabolic disorders	hepatobiliary conditions
BARREL CHEST	2120	2090	respiratory disorders	respiratory symptoms
AMYLOIDOSIS	2110	1416	hematological symptoms	metabolic disorders
MENSTRUAL BLEEDING	2110	1951	other physical symptoms and conditions	genitourinary symptoms
SPRAYING	2097	1902	other physical symptoms and conditions	respiratory symptoms
PNEUMOCOCCAL PNEUMONIA	2085	1835	respiratory disorders	infectious symptoms
PANCREATIC ATROPHY	2083	1947	endocrine symptoms	gastrointestinal symptoms
POLYARTHRITIS	2072	1806	musculoskeletal symptoms	autoimmune and inflammatory conditions
ROTARY NYSTAGMUS	2065	1904	neurological symptoms	sensory problems
INFUSION REACTION	2059	2020	autoimmune and inflammatory conditions	other physical symptoms and conditions
GLOBUS	2049	1803	other physical symptoms and conditions	gastrointestinal symptoms
HEARING IMPAIRED	2045	2012	neurological symptoms	sensory problems
MUSCLE TWITCH	2043	1958	musculoskeletal symptoms	neurological symptoms
PSEUDOTUMOR	2041	1686	other physical symptoms and conditions	neurological symptoms
HUS	2039	1720	other physical symptoms and conditions	respiratory disorders
RETINAL HEMORRHAGE	2032	1869	other physical symptoms and conditions	sensory problems
ATYPIA	2022	1908	other physical symptoms and conditions	oncological conditions
FHM	2020	2014	other physical symptoms and conditions	neurological symptoms
ANAL FISTULA	2019	1786	genitourinary symptoms	gastrointestinal symptoms
FLASHES OF LIGHT	2004	1843	neurological symptoms	sensory problems
CALCIFIED LYMPH NODES	1996	1944	other physical symptoms and conditions	oncological conditions
READING	1990	1964	other physical symptoms and conditions	sensory problems
ANASTOMOTIC LEAK	1988	1399	hepatobiliary conditions	gastrointestinal symptoms
ARCUS SENILIS	1988	1959	other physical symptoms and conditions	sensory problems
HEAD COLD	1987	1830	respiratory disorders	respiratory symptoms
IPMN	1975	1555	metabolic disorders	hepatobiliary conditions
AMYLOID	1969	1418	other physical symptoms and conditions	metabolic disorders
HERPES LABIALIS	1966	1788	skin and soft tissue disorders	infectious symptoms
ATHEROMA	1960	1770	hepatobiliary conditions	cardiovascular symptoms
PREVIOUS INCISION	1953	1909	skin and soft tissue disorders	other physical symptoms and conditions
HEPATIC CONGESTION	1952	1562	cardiovascular symptoms	hepatobiliary conditions
DIFFUSE LARGE B CELL LYMPHOMA	1951	1161	hematological symptoms	oncological conditions
ABNORMAL LIVER FUNCTION	1945	1832	endocrine symptoms	hepatobiliary conditions
SBE	1934	1675	other physical symptoms and conditions	infectious symptoms
THIAMINE DEFICIENCY	1917	1674	endocrine symptoms	metabolic disorders
SENTINEL NODE	1904	1846	other physical symptoms and conditions	oncological conditions
FATTY CHANGE	1895	1794	metabolic disorders	hepatobiliary conditions
BRAIN ABSCESS	1890	1211	neurological symptoms	infectious symptoms
KERATITIS	1885	1687	infectious symptoms	sensory problems
SPLINTER HEMORRHAGE	1883	1733	skin and soft tissue disorders	hematological symptoms
GAS GANGRENE	1872	1518	skin and soft tissue disorders	infectious symptoms
PREVIA	1870	1717	genitourinary symptoms	other physical symptoms and conditions
ALVEOLAR HYPOVENTILATION	1870	1354	respiratory disorders	respiratory symptoms
BLOODY MUCUS	1870	1834	respiratory symptoms	gastrointestinal symptoms
FUNGAL PNEUMONIA	1867	1727	respiratory disorders	infectious symptoms
POOR HEALING	1865	1793	skin and soft tissue disorders	other physical symptoms and conditions
AFL	1857	1544	cardiovascular symptoms	hepatobiliary conditions
EYE PRESSURE	1857	1703	other physical symptoms and conditions	sensory problems
RHEUMATIC HEART DISEASE	1840	1653	cardiovascular symptoms	autoimmune and inflammatory conditions
CUBITAL TUNNEL SYNDROME	1837	1697	musculoskeletal symptoms	neurological symptoms
HYPERESTHESIA	1833	1662	neurological symptoms	sensory problems
LARGE BREAST	1830	1798	musculoskeletal symptoms	other physical symptoms and conditions
DYSTROPHIC CALCIFICATION	1827	1748	musculoskeletal symptoms	metabolic disorders
MI'S	1823	1759	other physical symptoms and conditions	cardiovascular symptoms
PULMONARY TUBERCULOSIS	1817	1661	respiratory disorders	infectious symptoms
BONE INFECTION	1809	1611	skin and soft tissue disorders	infectious symptoms
RENAL ABSCESS	1807	1220	renal disorders	infectious symptoms
BAD TASTE	1805	1637	gastrointestinal symptoms	sensory problems
PYOMYOSITIS	1803	1660	skin and soft tissue disorders	infectious symptoms
CELIAC SPRUE	1802	1648	gastrointestinal symptoms	autoimmune and inflammatory conditions
EYE STRAIN	1791	1725	other physical symptoms and conditions	sensory problems
INHALATION INJURY	1784	1254	respiratory disorders	respiratory symptoms
RHINOSINUSITIS	1781	1564	respiratory disorders	respiratory symptoms
REVISION SURGERY	1778	1655	musculoskeletal symptoms	other physical symptoms and conditions
COMPLETE OBSTRUCTION	1763	1601	respiratory disorders	gastrointestinal symptoms
PROLIFERATIVE DIABETIC RETINOPATHY	1757	1550	endocrine symptoms	sensory problems
HYDROTHORAX	1756	1034	respiratory disorders	respiratory symptoms
KERATOCONUS	1752	1609	other physical symptoms and conditions	sensory problems
THROAT INFECTION	1751	1725	respiratory symptoms	infectious symptoms
SENSORY DISTURBANCE	1746	1703	sensory problems	neurological symptoms
GRUNT	1744	1696	other physical symptoms and conditions	respiratory symptoms
NASOPHARYNGITIS	1740	1637	respiratory disorders	infectious symptoms
MYELITIS	1725	1458	neurological symptoms	autoimmune and inflammatory conditions
HPT	1724	1653	other physical symptoms and conditions	endocrine symptoms
TRACHEAL STENOSIS	1715	1100	respiratory disorders	respiratory symptoms
EXTRUSION	1704	1572	other physical symptoms and conditions	musculoskeletal symptoms
FIBROCYSTIC BREAST DISEASE	1697	1614	other physical symptoms and conditions	skin and soft tissue disorders
GLOSSITIS	1696	1605	autoimmune and inflammatory conditions	gastrointestinal symptoms
ANGIODYSPLASIA	1687	1394	hepatobiliary conditions	gastrointestinal symptoms
CORNS	1680	1563	musculoskeletal symptoms	skin and soft tissue disorders
HORSESHOE KIDNEY	1677	1310	genitourinary symptoms	renal disorders
SMELL	1663	1604	neurological symptoms	sensory problems
CHARCOT-MARIE-TOOTH	1655	1210	musculoskeletal symptoms	neurological symptoms
CENTRAL SLEEP APNEA	1653	1449	neurological symptoms	respiratory disorders
CLAVICLE PAIN	1648	1510	musculoskeletal symptoms	pain symptoms
FECAL LEAKAGE	1641	1476	other physical symptoms and conditions	gastrointestinal symptoms
CONDUCTIVE HEARING LOSS	1637	1503	neurological symptoms	sensory problems
EYE INFECTION	1635	1479	other physical symptoms and conditions	infectious symptoms
FAP	1628	1405	oncological conditions	gastrointestinal symptoms
SESSILE POLYP	1624	1569	hepatobiliary conditions	gastrointestinal symptoms
ACTIVITY ISSUES	1618	1612	musculoskeletal symptoms	other physical symptoms and conditions
ESOTROPIA	1611	1470	neurological symptoms	sensory problems
DIFFUSE CYSTIC MASTOPATHY	1610	1523	autoimmune and inflammatory conditions	oncological conditions
CANDIDIASIS OF VULVA	1605	1566	genitourinary symptoms	infectious symptoms
DRUG TOXICITY	1605	1486	other physical symptoms and conditions	metabolic disorders
INTRACRANIAL ABSCESS	1600	1493	neurological symptoms	infectious symptoms
BLACK AND BLUE	1593	1560	other physical symptoms and conditions	skin and soft tissue disorders
DIMPLING	1590	1552	other physical symptoms and conditions	skin and soft tissue disorders
CHOLESTEATOMA	1589	1342	hepatobiliary conditions	skin and soft tissue disorders
T1 HYPOINTENSITY	1583	1497	other physical symptoms and conditions	neurological symptoms
MUSCLE SPASTICITY	1581	1455	musculoskeletal symptoms	neurological symptoms
PULMONARY ASPIRATION	1565	1482	respiratory disorders	respiratory symptoms
NUCLEAR CATARACT	1557	1420	other physical symptoms and conditions	sensory problems
EPIRETINAL MEMBRANE	1553	1433	other physical symptoms and conditions	sensory problems
HALITOSIS	1552	1487	other physical symptoms and conditions	gastrointestinal symptoms
ANTIPHOSPHOLIPID ANTIBODY SYNDROME	1531	1168	hematological symptoms	autoimmune and inflammatory conditions
MEDIASTINITIS	1529	1177	autoimmune and inflammatory conditions	infectious symptoms
ALPHA-1-ANTITRYPSIN DEFICIENCY	1529	1179	respiratory disorders	hepatobiliary conditions
SDTI	1525	1120	other physical symptoms and conditions	skin and soft tissue disorders
CARDIOVASCULAR DISORDER	1522	1506	cardiovascular symptoms	other physical symptoms and conditions
HYPO:ACTIVE	1522	1508	endocrine symptoms	neurological symptoms
PERINEPHRIC ABSCESS	1522	1170	renal disorders	infectious symptoms
TRACHEITIS	1519	1238	respiratory disorders	respiratory symptoms
UREMIC ENCEPHALOPATHY	1518	1279	neurological symptoms	renal disorders
GALL BLADDER DISEASE	1515	1429	gastrointestinal symptoms	hepatobiliary conditions
VITAMIN B-COMPLEX DEFICIENCY	1512	1427	endocrine symptoms	metabolic disorders
TRAUMATIC AMPUTATION	1512	1257	musculoskeletal symptoms	other physical symptoms and conditions
ABDOMINAL MIGRAINE	1512	1188	pain symptoms	gastrointestinal symptoms
TEARING EYES	1509	1304	respiratory symptoms	sensory problems
DYSFUNCTION OF EUSTACHIAN TUBE	1507	1428	respiratory disorders	sensory problems
PROGRESSIVE MUSCULAR ATROPHY	1505	1503	neurological symptoms	musculoskeletal symptoms
ANGLE CLOSURE GLAUCOMA	1503	1386	other physical symptoms and conditions	sensory problems
PSP	1496	1184	other physical symptoms and conditions	neurological symptoms
RUPTURED CYST	1493	1353	skin and soft tissue disorders	genitourinary symptoms
FUCHS' DYSTROPHY	1492	1407	other physical symptoms and conditions	sensory problems
SEEING DOUBLE	1491	1414	neurological symptoms	sensory problems
BULKY	1483	1427	musculoskeletal symptoms	other physical symptoms and conditions
SMELL CHANGES	1483	1470	neurological symptoms	sensory problems
ESOPHAGEAL CANDIDIASIS	1482	1099	gastrointestinal symptoms	infectious symptoms
MENINGOENCEPHALITIS	1482	1138	neurological symptoms	infectious symptoms
ANOSMIA	1475	1376	neurological symptoms	sensory problems
CRUSHING INJURY	1474	1334	musculoskeletal symptoms	other physical symptoms and conditions
ENDOMETRIOMA	1474	1182	other physical symptoms and conditions	genitourinary symptoms
GENITAL HERPES SIMPLEX	1470	1436	skin and soft tissue disorders	infectious symptoms
DRIVING ISSUES	1461	1421	other physical symptoms and conditions	neurological symptoms
LARYNGEAL EDEMA	1460	1049	respiratory disorders	respiratory symptoms
FDG UPTAKE	1450	1111	other physical symptoms and conditions	oncological conditions
COLLAGENOUS COLITIS	1445	1138	gastrointestinal symptoms	autoimmune and inflammatory conditions
CARBON MONOXIDE EXPOSURE	1435	1233	respiratory disorders	other physical symptoms and conditions
PULLING AT EARS	1430	1350	other physical symptoms and conditions	sensory problems
PUCKERING	1422	1398	other physical symptoms and conditions	skin and soft tissue disorders
DRUSEN	1422	1335	other physical symptoms and conditions	sensory problems
VITAMIN B DEFICIENCY	1419	1336	endocrine symptoms	metabolic disorders
GALE	1416	1202	other physical symptoms and conditions	skin and soft tissue disorders
CORTICAL DEFECT	1412	1315	other physical symptoms and conditions	neurological symptoms
BILIARY STRICTURE	1409	1036	gastrointestinal symptoms	hepatobiliary conditions
YEAST VAGINITIS	1404	1279	genitourinary symptoms	infectious symptoms
UMBILICAL PAIN	1393	1277	pain symptoms	gastrointestinal symptoms
GALLBLADDER STONES	1383	1318	gastrointestinal symptoms	hepatobiliary conditions
CARDIOGENIC PULMONARY EDEMA	1379	1163	cardiovascular symptoms	respiratory symptoms
BURR HOLE	1379	1101	musculoskeletal symptoms	neurological symptoms
GALLBLADDER PAIN	1377	1336	gastrointestinal symptoms	pain symptoms
WALK ISSUES	1377	1354	musculoskeletal symptoms	neurological symptoms
CANDIDAL INTERTRIGO	1373	1251	skin and soft tissue disorders	infectious symptoms
FOCAL CALCIFICATION	1372	1333	hepatobiliary conditions	other physical symptoms and conditions
ENDOMETRIAL HYPERPLASIA	1369	1240	other physical symptoms and conditions	genitourinary symptoms
NASAL POLYP	1366	1270	respiratory disorders	respiratory symptoms
LYMPHOCYTIC COLITIS	1365	1084	gastrointestinal symptoms	autoimmune and inflammatory conditions
ARTERIAL BLEED	1357	1134	other physical symptoms and conditions	cardiovascular symptoms
CERVICAL RADICULITIS	1354	1234	musculoskeletal symptoms	neurological symptoms
REFRACTIVE ERROR	1354	1313	other physical symptoms and conditions	sensory problems
FEBRILE NEUTROPENIA	1353	1014	infectious symptoms	hematological symptoms
CHARCOT JOINT	1342	1112	musculoskeletal symptoms	neurological symptoms
PREGNANCY COMPLICATIONS	1341	1275	other physical symptoms and conditions	genitourinary symptoms
SENSORY NEUROPATHY	1336	1208	sensory problems	neurological symptoms
VASOMOTOR RHINITIS	1328	1252	respiratory disorders	respiratory symptoms
ANOXIA	1313	1089	cardiovascular symptoms	neurological symptoms
HYPOPROTEINEMIA	1313	1215	hematological symptoms	metabolic disorders
VENOUS ANOMALY	1313	1091	other physical symptoms and conditions	cardiovascular symptoms
CALYCEAL STONE	1312	1234	genitourinary symptoms	renal disorders
HYPOT	1307	1284	hepatobiliary conditions	cardiovascular symptoms
CHEST INFECTION	1307	1274	respiratory disorders	infectious symptoms
CHANGE IN SIZE	1297	1277	musculoskeletal symptoms	other physical symptoms and conditions
FACIAL HEMATOMA	1289	1152	skin and soft tissue disorders	other physical symptoms and conditions
NON-HODGKIN'S	1285	1214	hematological symptoms	oncological conditions
NEPHROLITH	1283	1210	genitourinary symptoms	renal disorders
GREEN DISCHARGE	1283	1192	other physical symptoms and conditions	infectious symptoms
POLYPOSIS	1283	1108	other physical symptoms and conditions	gastrointestinal symptoms
RETINAL TEAR	1279	1189	other physical symptoms and conditions	sensory problems
SIGHS	1272	1250	respiratory symptoms	other physical symptoms and conditions
SBI	1266	1151	other physical symptoms and conditions	neurological symptoms
CHIPPED TOOTH	1257	1106	musculoskeletal symptoms	other physical symptoms and conditions
VARIX	1248	1053	cardiovascular symptoms	other physical symptoms and conditions
CANDIDIASIS OF SKIN	1245	1195	skin and soft tissue disorders	infectious symptoms
BLUNT INJURY	1240	1199	musculoskeletal symptoms	other physical symptoms and conditions
NUCLEAR SCLEROTIC CATARACT	1230	1169	other physical symptoms and conditions	sensory problems
VASCULAR LESION	1217	1101	other physical symptoms and conditions	cardiovascular symptoms
HYPERMETROPIA	1214	1164	other physical symptoms and conditions	sensory problems
SCOTOMA	1197	1102	neurological symptoms	sensory problems
FIBROCYSTIC DISEASE	1196	1096	other physical symptoms and conditions	oncological conditions
RESPIRATORY TRACT INFECTION	1195	1118	respiratory disorders	infectious symptoms
MORTON'S NEUROMA	1181	1105	musculoskeletal symptoms	neurological symptoms
ADENOMATOUS POLYPS	1179	1140	hepatobiliary conditions	gastrointestinal symptoms
OSTEITIS	1168	1055	musculoskeletal symptoms	autoimmune and inflammatory conditions
VENTILATORY DEFECT	1167	1059	respiratory disorders	respiratory symptoms
CLOSED INJURY	1155	1124	musculoskeletal symptoms	other physical symptoms and conditions
ASVD	1143	1061	other physical symptoms and conditions	cardiovascular symptoms
HEPATITIS ABC	1138	1052	infectious symptoms	hepatobiliary conditions
ANTERIOR KNEE PAIN	1131	1063	musculoskeletal symptoms	pain symptoms
UTERINE RUPTURE	1126	1058	other physical symptoms and conditions	genitourinary symptoms
SPONDYLOARTHROPATHY	1119	1003	musculoskeletal symptoms	autoimmune and inflammatory conditions
ECTROPION	1112	1042	skin and soft tissue disorders	sensory problems
SCAPHOID ABDOMEN	1105	1098	musculoskeletal symptoms	gastrointestinal symptoms
HEMICRANIA	1094	1033	pain symptoms	neurological symptoms
METAPLASIA	1093	1032	other physical symptoms and conditions	oncological conditions
HEPATITIS A AND B	1078	1006	infectious symptoms	hepatobiliary conditions
INTRAPERITONEAL ABSCESS	1071	1007	hepatobiliary conditions	infectious symptoms
HEPATIC INSUFFICIENCY	1068	1005	endocrine symptoms	hepatobiliary conditions
PILES	1065	1039	genitourinary symptoms	gastrointestinal symptoms
CHAIR BOUND	1065	1046	musculoskeletal symptoms	other physical symptoms and conditions
