# Supplementary material for: Classifying Unstructured Text in Electronic Health Records for Mental Health Prediction Models: Large Language Model Evaluation Study
Source: JMIR Med Inform. 2025 Jan 21;13:e65454. doi: 10.2196/65454 (PMC11884378; doi:10.2196/65454)
Supplement: Multimedia Appendix 3 [file medinform-v13-e65454-s003.xlsx]

## Sheet: Information
Multimedia Appendix 3 - Analysis of Misclassifications
About
To understand the LLM's biases, we completed an ad-hoc analysis of the misclassified physical and mental health terms. For this analysis, we permitted the model to return 128 tokens (the maximum allowed by the API) for each term. In effect, the model could make 128 prediction attempts. We report the unqiue terms the LLM predicts among the 128 prediction attempts (note that on occasion, the model …

## Sheet: Physical Health Terms
Term	Clinician coded as	Predicted Category 1	Predicted Category 2	Predicted Category 3	Predicted Category 4	Predicted Category 5
RUB	Other physical symptoms and conditions	Skin and soft tissue disorders	Other physical symptoms and conditions
DEFICIT	Other physical symptoms and conditions	Neurological symptoms
DISCOMFORT	Pain symptoms	Pain symptoms	Other physical symptoms and conditions
ROM	Other physical symptoms and conditions	Neurological symptoms	Other physical symptoms and conditions
WEIGHT LOSS	Other physical symptoms and conditions	Metabolic disorders
FREQUENCY	Other physical symptoms and conditions	Genitourinary symptoms
CP	Pain symptoms	Cardiovascular symptoms	Other physical symptoms and conditions
SENSATION	Other physical symptoms and conditions	Sensory problems
LOC	Other physical symptoms and conditions	Neurological symptoms
PRESSURE	Pain symptoms	Cardiovascular symptoms	Other physical symptoms and conditions	Pain symptoms
DEVIATION	Other physical symptoms and conditions	Neurological symptoms	Other physical symptoms and conditions	Sensory problems
HA	Pain symptoms	Hematological symptoms	Other physical symptoms and conditions
DEHYDRATION	Other physical symptoms and conditions	Metabolic disorders
ARTHRALGIA	Pain symptoms	Musculoskeletal symptoms	Pain symptoms
CLICK	Other physical symptoms and conditions	Other physical symptoms and conditions	Sensory problems
FLUSH	Other physical symptoms and conditions	Skin and soft tissue disorders	Other physical symptoms and conditions
STAGE	Other physical symptoms and conditions	Oncological conditions	Other physical symptoms and conditions	Renal disorders
CONSOLIDATION	Other physical symptoms and conditions	Respiratory disorders	Respiratory symptoms
ASPIRATION	Respiratory disorders	Respiratory symptoms
PHOTOPHOBIA	Neurological symptoms	Sensory problems
STRAIN	Other physical symptoms and conditions	Musculoskeletal symptoms
CHANGE IN COLOR	Other physical symptoms and conditions	Skin and soft tissue disorders	Sensory problems	Other physical symptoms and conditions
OBSTRUCTION	Other physical symptoms and conditions	Gastrointestinal symptoms
ECCHYMOSIS	Skin and soft tissue disorders	Hematological symptoms	Skin and soft tissue disorders
NECK STIFFNESS	Neurological symptoms	Musculoskeletal symptoms	Neurological symptoms
OPACITY	Other physical symptoms and conditions	Respiratory symptoms	Other physical symptoms and conditions
MASS EFFECT	Neurological symptoms	Oncological conditions	Neurological symptoms	Other physical symptoms and conditions
NIGHT SWEATS	Other physical symptoms and conditions	Infectious symptoms
DILATION	Other physical symptoms and conditions	Cardiovascular symptoms	Other physical symptoms and conditions	Genitourinary symptoms
GROWTH	Other physical symptoms and conditions	Endocrine symptoms
WEIGHT	Other physical symptoms and conditions	Metabolic disorders	Other physical symptoms and conditions
CALCIFICATION	Other physical symptoms and conditions	Metabolic disorders	Other physical symptoms and conditions
NOSEBLEED	Skin and soft tissue disorders	Other physical symptoms and conditions	Hematological symptoms
DROOP	Other physical symptoms and conditions	Neurological symptoms
SHAKING	Other physical symptoms and conditions	Neurological symptoms
SWOLLEN	Skin and soft tissue disorders	Skin and soft tissue disorders	Other physical symptoms and conditions
LIGHT-HEADED	Neurological symptoms	Neurological symptoms	Other physical symptoms and conditions
URI	Respiratory disorders	Infectious symptoms
ULCER	Skin and soft tissue disorders	Gastrointestinal symptoms
SWEATS	Other physical symptoms and conditions	Infectious symptoms	Other physical symptoms and conditions
DOUBLE VISION	Neurological symptoms	Sensory problems
FACIAL ASYMMETRY	Other physical symptoms and conditions	Neurological symptoms
PULMONARY EDEMA	Respiratory disorders	Respiratory symptoms	Respiratory disorders
NODES	Other physical symptoms and conditions	Hematological symptoms	Oncological conditions
PCT	Other physical symptoms and conditions	Hematological symptoms
FREE AIR	Respiratory symptoms	Gastrointestinal symptoms	Other physical symptoms and conditions
OCCLUSION	Other physical symptoms and conditions	Vascular symptoms	Cardiovascular symptoms	Other physical symptoms and conditions
FLUID INTAKE	Other physical symptoms and conditions	Genitourinary symptoms	Other physical symptoms and conditions
SINUSITIS	Respiratory disorders	Infectious symptoms	Respiratory disorders	Respiratory symptoms
CATARACT	Other physical symptoms and conditions	Sensory problems
ALLERGIC RHINITIS	Respiratory disorders	Other physical symptoms and conditions	Respiratory symptoms
VITAMIN D DEFICIENCY	Other physical symptoms and conditions	Metabolic disorders
ULCERS	Skin and soft tissue disorders	Gastrointestinal symptoms
NARROWING	Other physical symptoms and conditions	Cardiovascular symptoms	Other physical symptoms and conditions	Respiratory symptoms
PYELONEPHRITIS	Renal disorders	Infectious symptoms	Renal disorders	Genitourinary symptoms
NODULE	Other physical symptoms and conditions	Oncological conditions	Skin and soft tissue disorders
DROOLING	Neurological symptoms	Gastrointestinal symptoms	Other physical symptoms and conditions
SICK CONTACTS	Other physical symptoms and conditions	Infectious symptoms
DYSLIPIDEMIA	Other physical symptoms and conditions	Metabolic disorders
HL	Oncological conditions	Other physical symptoms and conditions	I don't know.
HUNGRY	Other physical symptoms and conditions	Endocrine symptoms	Other physical symptoms and conditions	Metabolic disorders
EXPIRATORY WHEEZE	Respiratory disorders	Respiratory symptoms
GLAUCOMA	Other physical symptoms and conditions	Sensory problems
EAR DISCHARGE	Other physical symptoms and conditions	Sensory problems	Infectious symptoms
SLEEP	Other physical symptoms and conditions	Neurological symptoms
DIPLOPIA	Neurological symptoms	Sensory problems	Neurological symptoms
BRUISES	Skin and soft tissue disorders	Hematological symptoms
REBOUND TENDERNESS	Pain symptoms	Gastrointestinal symptoms	Gastrointestinal symptoms
DEHYDRATED	Other physical symptoms and conditions	Metabolic disorders	Other physical symptoms and conditions
CALCULI	Renal disorders	Genitourinary symptoms	Renal disorders
DRIFT	Other physical symptoms and conditions	Neurological symptoms
BURN	Pain symptoms	Skin and soft tissue disorders
HEARING ISSUES	Neurological symptoms	Sensory problems
PLAQUE	Other physical symptoms and conditions	Skin and soft tissue disorders
VOLUME LOSS	Other physical symptoms and conditions	Neurological symptoms	Other physical symptoms and conditions	Respiratory symptoms	Respiratory disorders
SENSORIMOTOR DEFICIT	Sensory problems	Neurological symptoms
VOICE CHANGE	Respiratory symptoms	Sensory problems	Other physical symptoms and conditions
DILATED	Other physical symptoms and conditions	Other physical symptoms and conditions	Cardiovascular symptoms
PURPURA	Skin and soft tissue disorders	Hematological symptoms
UNABLE TO SEE	Neurological symptoms	Sensory problems
GRIMACE	Neurological symptoms	Pain symptoms
THRILL	Other physical symptoms and conditions	Cardiovascular symptoms
SPASMS	Neurological symptoms	Musculoskeletal symptoms
THIRST	Other physical symptoms and conditions	Endocrine symptoms
EAR ACHE	Pain symptoms	Sensory problems	Pain symptoms
TEAR	Other physical symptoms and conditions	Sensory problems
UPPER RESPIRATORY INFECTION	Respiratory disorders	Infectious symptoms	Respiratory disorders
PHARYNGITIS	Respiratory disorders	Infectious symptoms
HEAVINESS	Pain symptoms	Other physical symptoms and conditions	Pain symptoms	Cardiovascular symptoms
BULGING	Other physical symptoms and conditions	Sensory problems	Other physical symptoms and conditions	Pain symptoms	Musculoskeletal symptoms
SBO	Other physical symptoms and conditions	Gastrointestinal symptoms
MOUTH SORES	Skin and soft tissue disorders	Gastrointestinal symptoms	Skin and soft tissue disorders
HYPER	Other physical symptoms and conditions	Endocrine symptoms
RETRACTION	Respiratory symptoms	Other physical symptoms and conditions	Skin and soft tissue disorders	Sensory problems
POLYP	Skin and soft tissue disorders	Other physical symptoms and conditions	Gastrointestinal symptoms	Skin and soft tissue disorders	Oncological conditions
MACULAR DEGENERATION	Other physical symptoms and conditions	Sensory problems
CONJUNCTIVAL INJECTION	Other physical symptoms and conditions	Sensory problems
F/C	Other physical symptoms and conditions	Infectious symptoms
OA	Other physical symptoms and conditions	Musculoskeletal symptoms
FISTULA	Other physical symptoms and conditions	Other physical symptoms and conditions	Genitourinary symptoms	Gastrointestinal symptoms
TEARING	Other physical symptoms and conditions	Sensory problems
FAILURE	Other physical symptoms and conditions	Renal disorders
INTRACRANIAL MASS	Neurological symptoms	Oncological conditions	Neurological symptoms
PLEURITIC PAIN	Pain symptoms	Pain symptoms	Respiratory symptoms
MULTIPLE SCLEROSIS	Neurological symptoms	Autoimmune and inflammatory conditions
SURGICAL INCISION	Skin and soft tissue disorders	Other physical symptoms and conditions
PASSING	Other physical symptoms and conditions	Genitourinary symptoms	Other physical symptoms and conditions	Gastrointestinal symptoms	Neurological symptoms	Urinary symptoms
TENSION HEADACHE	Pain symptoms	Neurological symptoms	Pain symptoms
OPEN EYE	Other physical symptoms and conditions	Sensory problems
SDH	Other physical symptoms and conditions	Other physical symptoms and conditions	Neurological symptoms
CATARACTS	Other physical symptoms and conditions	Sensory problems
ENCEPHALITIS	Neurological symptoms	Neurological symptoms	Infectious symptoms	Autoimmune and inflammatory conditions
LYMPHEDEMA	Oncological conditions	Skin and soft tissue disorders	Other physical symptoms and conditions
WALKING	Neurological symptoms	Other physical symptoms and conditions	Musculoskeletal symptoms
MELANOMA	Skin and soft tissue disorders	Oncological conditions
PLEURISY	Respiratory disorders	Respiratory disorders
VITAMIN B12 DEFICIENCY	Other physical symptoms and conditions	Metabolic disorders	Hematological symptoms
GROUND GLASS OPACITY	Respiratory disorders	Respiratory symptoms
HYPOKINESIS	Neurological symptoms	Cardiovascular symptoms
STREAK	Other physical symptoms and conditions	Skin and soft tissue disorders
DEGENERATION	Other physical symptoms and conditions	Neurological symptoms	Musculoskeletal symptoms
SCLEROSIS	Other physical symptoms and conditions	Autoimmune and inflammatory conditions
FOOD	Other physical symptoms and conditions	Gastrointestinal symptoms	Other physical symptoms and conditions
RHINITIS	Respiratory disorders	Respiratory symptoms
HEAVING	Respiratory symptoms	Gastrointestinal symptoms	Respiratory symptoms
DRY EYES	Other physical symptoms and conditions	Sensory problems
HYPOVOLEMIA	Other physical symptoms and conditions	Cardiovascular symptoms	Other physical symptoms and conditions	Hematological symptoms
NODULARITY	Other physical symptoms and conditions	Skin and soft tissue disorders	Other physical symptoms and conditions	Oncological conditions
MOTION SICKNESS	Neurological symptoms	Other physical symptoms and conditions	Neurological symptoms
HOT FLASH	Other physical symptoms and conditions	Other physical symptoms and conditions	Endocrine symptoms
EYE DISCHARGE	Other physical symptoms and conditions	Sensory problems	Infectious symptoms
BEE STING	Other physical symptoms and conditions	Skin and soft tissue disorders	Other physical symptoms and conditions
MOTTLING	Other physical symptoms and conditions	Skin and soft tissue disorders
VISION	Neurological symptoms	Sensory problems
STIFF NECK	Neurological symptoms	Musculoskeletal symptoms
LEGIONNAIRES' DISEASE	Respiratory disorders	Infectious symptoms
SLEEPING	Other physical symptoms and conditions	Neurological symptoms	Other physical symptoms and conditions
FIBROID	Other physical symptoms and conditions	Oncological conditions
BP MEDICATIONS	Other physical symptoms and conditions	Cardiovascular symptoms	Other physical symptoms and conditions
CALCIFIED GRANULOMA	Other physical symptoms and conditions	Oncological conditions	Other physical symptoms and conditions	Skin and soft tissue disorders
SADDLE ANESTHESIA	Neurological symptoms	Sensory problems	Neurological symptoms
DIFFICULTY	Respiratory symptoms	Other physical symptoms and conditions
LIGHT SENSITIVITY	Neurological symptoms	Sensory problems
ODYNOPHAGIA	Pain symptoms	Gastrointestinal symptoms
INSUFFICIENCY	Other physical symptoms and conditions	Endocrine symptoms
SVR	Other physical symptoms and conditions	Hepatobiliary conditions	Other physical symptoms and conditions	Respiratory symptoms	Cardiovascular symptoms
DENTAL ABSCESS	Skin and soft tissue disorders	Infectious symptoms
FIBROSIS	Respiratory disorders	Hepatobiliary conditions	Skin and soft tissue disorders	Other physical symptoms and conditions
EXTRAVASATION	Skin and soft tissue disorders	Skin and soft tissue disorders	Hematological symptoms	Other physical symptoms and conditions	Vascular symptoms
EPIDURAL ABSCESS	Skin and soft tissue disorders	Infectious symptoms
INTERSTITIAL EDEMA	Respiratory disorders	Respiratory symptoms	Respiratory disorders
INFILTRATION	Other physical symptoms and conditions	Hepatobiliary conditions	Respiratory symptoms	Infectious symptoms	Respiratory disorders	Oncological conditions
BLOOD TRANSFUSION	Other physical symptoms and conditions	Hematological symptoms
EYE INJURY	Other physical symptoms and conditions	Sensory problems
KIDNEY INFECTION	Renal disorders	Infectious symptoms
RETINAL DETACHMENT	Other physical symptoms and conditions	Sensory problems
PLEURAL THICKENING	Respiratory disorders	Respiratory disorders	Respiratory symptoms
SINUS INFECTION	Respiratory disorders	Infectious symptoms
BLOCKAGE	Other physical symptoms and conditions	Gastrointestinal symptoms	Other physical symptoms and conditions
OVARIAN TORSION	Other physical symptoms and conditions	Genitourinary symptoms
HERPES ZOSTER	Skin and soft tissue disorders	Infectious symptoms
BASAL CELL CARCINOMA	Skin and soft tissue disorders	Oncological conditions
FRONTAL HEADACHE	Pain symptoms	Neurological symptoms	Pain symptoms
HEPATIC FAILURE	Other physical symptoms and conditions	Hepatobiliary conditions
AIRWAY OBSTRUCTION	Respiratory disorders	Respiratory symptoms
IMMUNOSUPPRESSION	Oncological conditions	Autoimmune and inflammatory conditions	Other physical symptoms and conditions
OTALGIA	Pain symptoms	Sensory problems	Pain symptoms
OTITIS EXTERNA	Skin and soft tissue disorders	Infectious symptoms	Skin and soft tissue disorders
STRABISMUS	Neurological symptoms	Sensory problems
PLEURAL OR PERICARDIAL EFFUSION	Respiratory disorders	Respiratory symptoms
IUP	Other physical symptoms and conditions	Genitourinary symptoms	Other physical symptoms and conditions
VEGETATION	Other physical symptoms and conditions	Infectious symptoms	Other physical symptoms and conditions
SUPPRESSION	Other physical symptoms and conditions	Endocrine symptoms	Hematological symptoms	Other physical symptoms and conditions
SEP	Other physical symptoms and conditions	Infectious symptoms
NON-HEALING	Other physical symptoms and conditions	Skin and soft tissue disorders	Other physical symptoms and conditions
DYSPLASIA	Other physical symptoms and conditions	Oncological conditions
TRACK MARKS	Other physical symptoms and conditions	Skin and soft tissue disorders
RESPIRATORY DEPRESSION	Respiratory disorders	Respiratory symptoms
DYSMENORRHEA	Pain symptoms	Genitourinary symptoms
RESPIRATORY INSUFFICIENCY	Respiratory disorders	Respiratory symptoms	Respiratory disorders
UPTAKE	Other physical symptoms and conditions	Other physical symptoms and conditions	Metabolic disorders	Endocrine symptoms
EFFACEMENT	Other physical symptoms and conditions	Other physical symptoms and conditions	Oncological conditions	Neurological symptoms
PARENCHYMAL VOLUME LOSS	Respiratory disorders	Neurological symptoms
AV FISTULA	Renal disorders	Other physical symptoms and conditions	Cardiovascular symptoms	Renal disorders	Genitourinary symptoms
TRIPPING	Other physical symptoms and conditions	Neurological symptoms	Other physical symptoms and conditions
NVI	Other physical symptoms and conditions	Sensory problems
ZOSTER	Skin and soft tissue disorders	Infectious symptoms
HYPHEMA	Other physical symptoms and conditions	Sensory problems	Other physical symptoms and conditions
AMBLYOPIA	Neurological symptoms	Sensory problems
HEMANGIOMA	Other physical symptoms and conditions	Oncological conditions
TONGUE BITING	Pain symptoms	Other physical symptoms and conditions	Neurological symptoms
ASTHMA ATTACK	Respiratory disorders	Respiratory symptoms	Respiratory disorders
GENITAL HERPES	Skin and soft tissue disorders	Infectious symptoms
CORNEAL ABRASION	Other physical symptoms and conditions	Sensory problems
HEARING IMPAIRMENT	Neurological symptoms	Sensory problems
HFPEF	Other physical symptoms and conditions	Cardiovascular symptoms
RESPIRATORY ACIDOSIS	Respiratory symptoms	Respiratory disorders	Other physical symptoms and conditions	Metabolic disorders	Respiratory symptoms
SARCOIDOSIS	Respiratory disorders	Autoimmune and inflammatory conditions
SMA	Other physical symptoms and conditions	Neurological symptoms	Other physical symptoms and conditions	Musculoskeletal symptoms
MENINGIOMA	Neurological symptoms	Oncological conditions
LUNG CONSOLIDATION	Respiratory disorders	Respiratory symptoms	Respiratory disorders
PFO	Other physical symptoms and conditions	Cardiovascular symptoms	Other physical symptoms and conditions
DOG BITE	Other physical symptoms and conditions	Skin and soft tissue disorders	Infectious symptoms
PMS	Other physical symptoms and conditions	Other physical symptoms and conditions	Endocrine symptoms	Genitourinary symptoms	Gastrointestinal symptoms
SKIN INFECTION	Skin and soft tissue disorders	Infectious symptoms
MAXILLARY SINUSITIS	Respiratory disorders	Respiratory symptoms	Respiratory disorders	Infectious symptoms
PNEUMATOSIS	Respiratory disorders	Gastrointestinal symptoms
DEGENERATIVE DISEASE	Other physical symptoms and conditions	Neurological symptoms	Musculoskeletal symptoms
TWI	Other physical symptoms and conditions	Neurological symptoms	Other physical symptoms and conditions
PROPTOSIS	Neurological symptoms	Sensory problems	Neurological symptoms	Other physical symptoms and conditions
GENITAL SORES	Skin and soft tissue disorders	Genitourinary symptoms	Skin and soft tissue disorders
NASAL SEPTAL HEMATOMA	Respiratory disorders	Hematological symptoms	Other physical symptoms and conditions	Respiratory symptoms
CHILL	Other physical symptoms and conditions	Infectious symptoms
MOLE	Other physical symptoms and conditions	Skin and soft tissue disorders
FLUID RETENTION	Renal disorders	Other physical symptoms and conditions	Cardiovascular symptoms
CF	Other physical symptoms and conditions	Respiratory disorders	Other physical symptoms and conditions
BACTERIAL PNEUMONIA	Respiratory disorders	Infectious symptoms
RETINOPATHY	Other physical symptoms and conditions	Sensory problems
FACIAL INJURY	Skin and soft tissue disorders	Other physical symptoms and conditions
HAIR LOSS	Other physical symptoms and conditions	Other physical symptoms and conditions	Skin and soft tissue disorders
SURGICAL SITE INFECTION	Skin and soft tissue disorders	Infectious symptoms
OTORRHEA	Other physical symptoms and conditions	Sensory problems
ORAL ULCER	Skin and soft tissue disorders	Gastrointestinal symptoms
SPINNING	Other physical symptoms and conditions	Neurological symptoms
SEPTAL DEVIATION	Respiratory disorders	Other physical symptoms and conditions	Sensory problems	Respiratory symptoms
LACRIMATION	Other physical symptoms and conditions	Sensory problems
HHS	Other physical symptoms and conditions	Endocrine symptoms
PNEUMOMEDIASTINUM	Respiratory disorders	Respiratory disorders	Other physical symptoms and conditions	Respiratory symptoms
TONSILLITIS	Respiratory disorders	Infectious symptoms
NON-PITTING EDEMA	Skin and soft tissue disorders	Other physical symptoms and conditions	Skin and soft tissue disorders
HYDROURETERONEPHROSIS	Renal disorders	Genitourinary symptoms
UROSEPSIS	Renal disorders	Infectious symptoms
FLOATERS	Other physical symptoms and conditions	Sensory problems
PURULENT DISCHARGE	Skin and soft tissue disorders	Infectious symptoms	Skin and soft tissue disorders
AFFERENT PUPILLARY DEFECT	Neurological symptoms	Sensory problems
DYSPHONIA	Respiratory symptoms	Sensory problems	Respiratory symptoms
HYPO:UNKNOWN	Other physical symptoms and conditions	Endocrine symptoms
IDA	Other physical symptoms and conditions	Hematological symptoms
SEASONAL ALLERGIC RHINITIS	Respiratory disorders	Respiratory symptoms
UPPER RESPIRATORY TRACT INFECTION	Respiratory disorders	Infectious symptoms
TERMINAL ILLNESS	Other physical symptoms and conditions	Oncological conditions
TEM	Other physical symptoms and conditions	Neurological symptoms	Other physical symptoms and conditions
PHONOPHOBIA	Neurological symptoms	Sensory problems	Neurological symptoms
SUBCONJUNCTIVAL HEMORRHAGE	Skin and soft tissue disorders	Sensory problems	Other physical symptoms and conditions
MYOPIA	Neurological symptoms	Sensory problems
CONDUCTION DELAY	Neurological symptoms	Cardiovascular symptoms
HORIZONTAL NYSTAGMUS	Neurological symptoms	Sensory problems	Neurological symptoms
RSI	Respiratory symptoms	Musculoskeletal symptoms
ATROPHIC	Other physical symptoms and conditions	Skin and soft tissue disorders	Other physical symptoms and conditions	Endocrine symptoms
DRUG REACTION	Other physical symptoms and conditions	Skin and soft tissue disorders	Infectious symptoms	Other physical symptoms and conditions
CACHEXIA	Other physical symptoms and conditions	Metabolic disorders
LYSIS	Other physical symptoms and conditions	Hematological symptoms	Other physical symptoms and conditions
PNEUMONIAE	Respiratory disorders	Infectious symptoms	Respiratory disorders
CRACKED	Other physical symptoms and conditions	Skin and soft tissue disorders
SCC	Other physical symptoms and conditions	Oncological conditions
GLOBUS SENSATION	Other physical symptoms and conditions	Gastrointestinal symptoms	Other physical symptoms and conditions
LINEAR ATELECTASIS	Respiratory disorders	Respiratory disorders	Respiratory symptoms	Respiratory conditions
EVACUATION	Other physical symptoms and conditions	Gastrointestinal symptoms
LICE	Other physical symptoms and conditions	Skin and soft tissue disorders	Infectious symptoms
RESPIRATORY INFECTION	Respiratory disorders	Infectious symptoms
DIETARY	Other physical symptoms and conditions	Metabolic disorders	Other physical symptoms and conditions
RETAINED FOREIGN BODY	Respiratory disorders	Other physical symptoms and conditions	Skin and soft tissue disorders
PAH	Other physical symptoms and conditions	Respiratory disorders	Cardiovascular symptoms	Pulmonary arterial hypertension (PAH) falls under cardiovascular symptoms	Other physical symptoms and conditions	Pulmonary arterial hypertension
MENIERE'S DISEASE	Neurological symptoms	Sensory problems	Neurological symptoms
STY	Respiratory symptoms	Skin and soft tissue disorders
LAN	Other physical symptoms and conditions	Neurological symptoms	Other physical symptoms and conditions
AKINESIS	Neurological symptoms	Cardiovascular symptoms
MOVING	Other physical symptoms and conditions	Neurological symptoms	Musculoskeletal symptoms	Other physical symptoms and conditions
CATCHING	Other physical symptoms and conditions	Other physical symptoms and conditions	Respiratory symptoms
IMPACTED CERUMEN	Other physical symptoms and conditions	Sensory problems	Other physical symptoms and conditions
LYMPHANGITIS	Skin and soft tissue disorders	Infectious symptoms
VASCULAR MALFORMATION	Other physical symptoms and conditions	Cardiovascular symptoms	Oncological conditions	Other physical symptoms and conditions
HALO	Other physical symptoms and conditions	Sensory problems
ISK	Pain symptoms	Other physical symptoms and conditions
ASTIGMATISM	Other physical symptoms and conditions	Sensory problems
LAFB	Other physical symptoms and conditions	Cardiovascular symptoms
ABSENCE	Other physical symptoms and conditions	Neurological symptoms
WATERY EYES	Respiratory symptoms	Sensory problems
DEVIATED SEPTUM	Respiratory disorders	Other physical symptoms and conditions	Respiratory symptoms
CHEMOSIS	Other physical symptoms and conditions	Sensory problems
INVASION	Other physical symptoms and conditions	Infectious symptoms	Other physical symptoms and conditions
ASHD	Other physical symptoms and conditions	Cardiovascular symptoms
BRAIN MASS	Neurological symptoms	Oncological conditions
HYPOPLASTIC	Other physical symptoms and conditions	Hematological symptoms
AMD	Other physical symptoms and conditions	Sensory problems
RESPIRATORY ARREST	Respiratory disorders	Respiratory symptoms	Respiratory disorders
GUAIAC NEGATIVE	Other physical symptoms and conditions	Other physical symptoms and conditions	Gastrointestinal symptoms
HEMOCCULT NEGATIVE	Other physical symptoms and conditions	Gastrointestinal symptoms	Other physical symptoms and conditions
ANIMAL BITE	Other physical symptoms and conditions	Infectious symptoms	Skin and soft tissue disorders
TICK BITE	Other physical symptoms and conditions	Infectious symptoms
RECRUITMENT	Other physical symptoms and conditions	Sensory problems	Other physical symptoms and conditions
MYASTHENIA GRAVIS	Neurological symptoms	Autoimmune and inflammatory conditions	Neurological symptoms
S/T	Other physical symptoms and conditions	Other physical symptoms and conditions	Skin and soft tissue disorders
CLICKING	Neurological symptoms	Other physical symptoms and conditions	Sensory problems	Musculoskeletal symptoms
HYPEREMIA	Skin and soft tissue disorders	Skin and soft tissue disorders	Other physical symptoms and conditions
PRODROME	Other physical symptoms and conditions	Neurological symptoms	Other physical symptoms and conditions
CEPHALGIA	Pain symptoms	Pain symptoms	Neurological symptoms
RENAL ARTERY STENOSIS	Renal disorders	Renal disorders	Cardiovascular symptoms	Vascular symptoms	Other physical symptoms and conditions
PERIRECTAL ABSCESS	Skin and soft tissue disorders	Infectious symptoms	Skin and soft tissue disorders	Gastrointestinal symptoms
CERUMEN IMPACTION	Other physical symptoms and conditions	Sensory problems
SUPERFICIAL THROMBOPHLEBITIS	Skin and soft tissue disorders	Cardiovascular symptoms	Vascular symptoms
LOWER RESPIRATORY TRACT INFECTION	Respiratory disorders	Infectious symptoms	Respiratory disorders	Respiratory symptoms
ARTERIOVENOUS MALFORMATION	Neurological symptoms	Other physical symptoms and conditions	Neurological symptoms	Hematological symptoms
HYPERPLASIA	Other physical symptoms and conditions	Oncological conditions	Endocrine symptoms
RESPIRATORY ALKALOSIS	Respiratory disorders	Metabolic disorders	Other physical symptoms and conditions
MASD	Other physical symptoms and conditions	Skin and soft tissue disorders
STRAINS	Other physical symptoms and conditions	Musculoskeletal symptoms
EHLERS-DANLOS SYNDROME	Other physical symptoms and conditions	Musculoskeletal symptoms	Connective tissue disorders	Autoimmune and inflammatory conditions	Other physical symptoms and conditions
BILATERAL HYDRONEPHROSIS	Renal disorders	Renal disorders	Genitourinary symptoms
NEURALGIA	Pain symptoms	Neurological symptoms	Pain symptoms
HOSPITAL ACQUIRED PNEUMONIA	Respiratory disorders	Infectious symptoms	Respiratory disorders
WART	Other physical symptoms and conditions	Skin and soft tissue disorders
BLOOD/MUCUS	Respiratory symptoms	Gastrointestinal symptoms
DIABETIC FOOT	Skin and soft tissue disorders	Skin and soft tissue disorders	Metabolic disorders	Endocrine symptoms	Other physical symptoms and conditions
MDS	Other physical symptoms and conditions	Hematological symptoms	Oncological conditions
SIL	Other physical symptoms and conditions	Other physical symptoms and conditions	Hepatobiliary conditions	Skin and soft tissue disorders	Infectious symptoms
PHARYNGEAL EDEMA	Respiratory disorders	Respiratory symptoms
FLASHES	Other physical symptoms and conditions	Sensory problems
LARYNGITIS	Respiratory disorders	Respiratory symptoms	Infectious symptoms	Respiratory disorders
NICM	Other physical symptoms and conditions	Cardiovascular symptoms	Other physical symptoms and conditions
OCCIPITAL HEADACHE	Neurological symptoms	Pain symptoms	Neurological symptoms
ORAL ISSUES	Other physical symptoms and conditions	Other physical symptoms and conditions	Gastrointestinal symptoms
CERVICAL DYSPLASIA	Other physical symptoms and conditions	Oncological conditions
TALKING ISSUES	Respiratory symptoms	Neurological symptoms
WORMS	Other physical symptoms and conditions	Infectious symptoms
EPIGLOTTITIS	Respiratory disorders	Infectious symptoms	Respiratory disorders
PRES	Other physical symptoms and conditions	Other physical symptoms and conditions	Respiratory symptoms	Neurological symptoms
ALTERATION IN COMFORT	Other physical symptoms and conditions	Pain symptoms	Other physical symptoms and conditions
ABDOMINAL ABSCESS	Skin and soft tissue disorders	Gastrointestinal symptoms	Infectious symptoms	Skin and soft tissue disorders
LUNG INFECTION	Respiratory disorders	Infectious symptoms
NITS	Other physical symptoms and conditions	Skin and soft tissue disorders	Other physical symptoms and conditions	Infectious symptoms
VIRAL PHARYNGITIS	Respiratory disorders	Infectious symptoms
FLUID VOLUME DEFICIT	Renal disorders	Metabolic disorders	Renal disorders	Other physical symptoms and conditions
DISH	Other physical symptoms and conditions	Musculoskeletal symptoms	Metabolic disorders
KIDNEY PAIN	Renal disorders	Pain symptoms	Renal disorders	Genitourinary symptoms
RED EYE	Other physical symptoms and conditions	Sensory problems
ARTERIOVENOUS FISTULA	Other physical symptoms and conditions	Cardiovascular symptoms	Other physical symptoms and conditions
PELVIC ABSCESS	Skin and soft tissue disorders	Infectious symptoms
PARTIAL OBSTRUCTION	Respiratory disorders	Gastrointestinal symptoms
INFESTATION	Other physical symptoms and conditions	Infectious symptoms
VDRF	Respiratory disorders	Other physical symptoms and conditions	Renal disorders	Genitourinary symptoms
FRIABILITY	Skin and soft tissue disorders	Gastrointestinal symptoms
EEE	Neurological symptoms	Other physical symptoms and conditions
ASCVD	Other physical symptoms and conditions	Cardiovascular symptoms
UPSTROKES	Other physical symptoms and conditions	Cardiovascular symptoms
DISCHARGE/DRAINAGE	Skin and soft tissue disorders	Infectious symptoms	Skin and soft tissue disorders	Other physical symptoms and conditions
CAT BITE	Other physical symptoms and conditions	Infectious symptoms
LOWER RESPIRATORY INFECTION	Respiratory disorders	Infectious symptoms	Respiratory disorders
SWI	Other physical symptoms and conditions	Neurological symptoms	Other physical symptoms and conditions
BAROTRAUMA	Respiratory disorders	Other physical symptoms and conditions	Respiratory symptoms	Respiratory disorders
SUDDEN DEATH	Other physical symptoms and conditions	Cardiovascular symptoms	Other physical symptoms and conditions
PATHOLOGIC CALCIFICATION	Other physical symptoms and conditions	Metabolic disorders
EYE SWELLING	Other physical symptoms and conditions	Sensory problems
OPEN ANGLE GLAUCOMA	Other physical symptoms and conditions	Sensory problems
LH	Other physical symptoms and conditions	Endocrine symptoms
AMAUROSIS	Neurological symptoms	Sensory problems
PDA	Other physical symptoms and conditions	Other physical symptoms and conditions	Cardiovascular symptoms
MOTOR OR SENSORY LOSS	Sensory problems	Neurological symptoms	Sensory problems
NASAL SEPTAL DEVIATION	Respiratory disorders	Other physical symptoms and conditions	Respiratory symptoms
BOGGINESS	Skin and soft tissue disorders	Other physical symptoms and conditions	Skin and soft tissue disorders
DEVIATED NASAL SEPTUM	Respiratory disorders	Other physical symptoms and conditions
FLASHING LIGHTS	Neurological symptoms	Sensory problems
NUCLEAR SCLEROSIS	Other physical symptoms and conditions	Sensory problems
PINK EYE	Other physical symptoms and conditions	Infectious symptoms	Sensory problems
CEPHALOHEMATOMA	Skin and soft tissue disorders	Hematological symptoms
PULMONARY INFECTION	Respiratory disorders	Infectious symptoms
DRY EYE SYNDROME	Other physical symptoms and conditions	Sensory problems
RAYNAUD'S	Skin and soft tissue disorders	Autoimmune and inflammatory conditions
MESOTHELIOMA	Respiratory disorders	Oncological conditions
MUCOSAL DISEASE	Respiratory disorders	Gastrointestinal symptoms
RETROPHARYNGEAL ABSCESS	Respiratory disorders	Infectious symptoms
VIRAL MENINGITIS	Neurological symptoms	Infectious symptoms
F/C/N/V	Other physical symptoms and conditions	Infectious symptoms
WRR	Other physical symptoms and conditions	Other physical symptoms and conditions	Neurological symptoms
APPENDICOLITH	Other physical symptoms and conditions	Gastrointestinal symptoms
CONJUNCTIVAL HEMORRHAGE	Other physical symptoms and conditions	Other physical symptoms and conditions	Sensory problems
RETROPERITONEAL MASS	Other physical symptoms and conditions	Oncological conditions
STARTING STREAM ISSUES	Respiratory symptoms	Genitourinary symptoms
TALKING	Other physical symptoms and conditions	Neurological symptoms	Other physical symptoms and conditions
HYPEROPIA	Other physical symptoms and conditions	Sensory problems
COLD SORES	Skin and soft tissue disorders	Infectious symptoms	Skin and soft tissue disorders
CHANGE IN DIET	Other physical symptoms and conditions	Gastrointestinal symptoms	Other physical symptoms and conditions
MLD	Other physical symptoms and conditions	Neurological symptoms	Other physical symptoms and conditions	Metabolic disorders	Sensory problems
BILATERAL CATARACTS	Other physical symptoms and conditions	Sensory problems
SPLENULE	Other physical symptoms and conditions	Hematological symptoms	Other physical symptoms and conditions
CAVITATION	Respiratory disorders	Respiratory symptoms	Respiratory disorders	Other physical symptoms and conditions
COBBLESTONING	Respiratory symptoms	Gastrointestinal symptoms	Skin and soft tissue disorders
CLOGGED	Respiratory symptoms	Other physical symptoms and conditions	Respiratory symptoms
OLECRANON BURSITIS	Skin and soft tissue disorders	Musculoskeletal symptoms
SNHL	Other physical symptoms and conditions	Sensory problems
PANSINUSITIS	Respiratory disorders	Respiratory symptoms	Other physical symptoms and conditions	Infectious symptoms	Respiratory disorders
VSD	Other physical symptoms and conditions	Other physical symptoms and conditions	Cardiovascular symptoms
COMPLETE OCCLUSION	Respiratory disorders	Cardiovascular symptoms
BROKEN TOOTH	Pain symptoms	Other physical symptoms and conditions
HYPEREXPANSION	Respiratory disorders	Respiratory symptoms
AUB	Other physical symptoms and conditions	Genitourinary symptoms
PARAPNEUMONIC EFFUSION	Respiratory disorders	Respiratory disorders	Respiratory symptoms	Infectious symptoms
HOT/COLD FLASHES	Neurological symptoms	Other physical symptoms and conditions	Endocrine symptoms
PLEURAL PLAQUE	Respiratory disorders	Respiratory disorders	Respiratory symptoms
ABERRANT CONDUCTION	Neurological symptoms	Cardiovascular symptoms
CROUP	Respiratory disorders	Respiratory disorders	Respiratory symptoms
TRAUMATIC HEMATOMA	Skin and soft tissue disorders	Hematological symptoms	Other physical symptoms and conditions
ERYTHEMATOUS MUCOSA	Skin and soft tissue disorders	Skin and soft tissue disorders	Gastrointestinal symptoms
FLARING	Respiratory symptoms	Autoimmune and inflammatory conditions	Other physical symptoms and conditions	Pain symptoms
FRONTAL SINUSITIS	Respiratory disorders	Infectious symptoms	Respiratory symptoms	Other physical symptoms and conditions
TRACHEOBRONCHITIS	Respiratory disorders	Respiratory disorders	Respiratory symptoms
SPONTANEOUS RUPTURE	Skin and soft tissue disorders	Other physical symptoms and conditions
CHD	Other physical symptoms and conditions	Cardiovascular symptoms
SENSITIVE	Other physical symptoms and conditions	Sensory problems
T2/FLAIR-HYPERINTENSITY	Other physical symptoms and conditions	Neurological symptoms
MOUTH ULCER	Skin and soft tissue disorders	Gastrointestinal symptoms
RSD	Respiratory disorders	Neurological symptoms	Pain symptoms
VIRAL UPPER RESPIRATORY TRACT INFECTION	Respiratory disorders	Infectious symptoms	Respiratory disorders
NAGMA	Other physical symptoms and conditions	Metabolic disorders
CLEAR DISCHARGE	Other physical symptoms and conditions	Infectious symptoms	Genitourinary symptoms	Other physical symptoms and conditions
EP	Other physical symptoms and conditions	Neurological symptoms	Other physical symptoms and conditions
PEC	Other physical symptoms and conditions	Other physical symptoms and conditions	Musculoskeletal symptoms
TOOTH ABSCESS	Skin and soft tissue disorders	Infectious symptoms
NEUROFIBROMATOSIS	Other physical symptoms and conditions	Oncological conditions	Neurological symptoms
TEMPORAL HEADACHE	Neurological symptoms	Pain symptoms	Neurological symptoms
POSTERIOR VITREOUS DETACHMENT	Other physical symptoms and conditions	Sensory problems
EAR SYMPTOM	Other physical symptoms and conditions	Sensory problems
MASTITIS	Skin and soft tissue disorders	Skin and soft tissue disorders	Infectious symptoms
MACULA	Other physical symptoms and conditions	Sensory problems
IFG	Other physical symptoms and conditions	Endocrine symptoms	Metabolic disorders
CSR	Other physical symptoms and conditions	Other physical symptoms and conditions	Neurological symptoms
LOSS OF SMELL	Neurological symptoms	Sensory problems
INFECTED WOUND	Skin and soft tissue disorders	Infectious symptoms
RETROBULBAR HEMATOMA	Other physical symptoms and conditions	Other physical symptoms and conditions	Sensory problems	Hematological symptoms
RWMA	Other physical symptoms and conditions	Cardiovascular symptoms
ANESTHESIA OF SKIN	Skin and soft tissue disorders	Sensory problems	Skin and soft tissue disorders
ASCAD	Other physical symptoms and conditions	Cardiovascular symptoms	Other physical symptoms and conditions
POST-HERPETIC NEURALGIA	Neurological symptoms	Pain symptoms	Neurological symptoms
WEN	Other physical symptoms and conditions	Other physical symptoms and conditions	Skin and soft tissue disorders	Neurological symptoms	Sensory problems
PERIORBITAL HEMATOMA	Skin and soft tissue disorders	Other physical symptoms and conditions	Hematological symptoms	Skin and soft tissue disorders	Pain symptoms
LUNG ABSCESS	Respiratory disorders	Infectious symptoms
ANAESTHESIA	Other physical symptoms and conditions	Sensory problems
ABDOMINAL INJURY	Pain symptoms	Other physical symptoms and conditions
GGO	Respiratory disorders	Other physical symptoms and conditions
ULCERATIVE	Skin and soft tissue disorders	Autoimmune and inflammatory conditions
ASBESTOS EXPOSURE	Respiratory disorders	Other physical symptoms and conditions	Respiratory disorders
NAMING ISSUES	Other physical symptoms and conditions	Neurological symptoms
LOSS OF FLUID	Other physical symptoms and conditions	Other physical symptoms and conditions	Gastrointestinal symptoms
TRANSVERSE MYELITIS	Neurological symptoms	Autoimmune and inflammatory conditions
FLASHING	Other physical symptoms and conditions	Sensory problems
NSCLC	Respiratory disorders	Oncological conditions
ORBITAL CELLULITIS	Skin and soft tissue disorders	Infectious symptoms
MEDICATION IMPAIRED	Neurological symptoms	Other physical symptoms and conditions	Neurological symptoms
BLEB	Skin and soft tissue disorders	Respiratory disorders
SEEING SPOTS	Neurological symptoms	Sensory problems
CHANGE IN VOICE	Respiratory symptoms	Sensory problems	Respiratory symptoms	Other physical symptoms and conditions
MALROTATION	Other physical symptoms and conditions	Gastrointestinal symptoms
ASTHMA FLARE	Respiratory disorders	Respiratory symptoms	Respiratory disorders
INTERSTITIAL FIBROSIS	Respiratory disorders	Renal disorders	Skin and soft tissue disorders	Pulmonary conditions	Other physical symptoms and conditions	Hepatobiliary conditions
PATCHY ATELECTASIS	Respiratory disorders	Respiratory symptoms	Respiratory disorders
WATERING	Other physical symptoms and conditions	Sensory problems
TEMPORAL BONE FRACTURE	Musculoskeletal symptoms	Other physical symptoms and conditions
SMELL ISSUES	Respiratory symptoms	Sensory problems
VERTICAL NYSTAGMUS	Neurological symptoms	Sensory problems	Neurological symptoms
WRITING ISSUES	Other physical symptoms and conditions	Neurological symptoms
OCULAR DISEASE	Neurological symptoms	Sensory problems
STERILITY	Other physical symptoms and conditions	Genitourinary symptoms
HUMAN BITE	Skin and soft tissue disorders	Infectious symptoms	Skin and soft tissue disorders
GLAUCOMA SUSPECT	Other physical symptoms and conditions	Sensory problems
PELVIC HEMATOMA	Skin and soft tissue disorders	Hematological symptoms
GRAM NEGATIVE PNEUMONIA	Respiratory disorders	Infectious symptoms	Respiratory disorders
HEMOPNEUMOTHORAX	Respiratory disorders	Respiratory symptoms	Respiratory disorders
AMAUROSIS FUGAX	Neurological symptoms	Sensory problems
CHARCOT FOOT	Musculoskeletal symptoms	Neurological symptoms
REGULAR ASTIGMATISM	Other physical symptoms and conditions	Sensory problems
LAZY EYE	Neurological symptoms	Sensory problems
MALIGNANT PLEURAL EFFUSION	Respiratory disorders	Oncological conditions
RADIATION INJURY	Other physical symptoms and conditions	Oncological conditions	Other physical symptoms and conditions
ADHF	Other physical symptoms and conditions	Cardiovascular symptoms	Respiratory disorders
CAT SCRATCH	Skin and soft tissue disorders	Infectious symptoms
LOCULATED EFFUSION	Respiratory disorders	Respiratory symptoms	Respiratory disorders	Other physical symptoms and conditions
HIGH RISK PREGNANCY	Other physical symptoms and conditions	Other physical symptoms and conditions	Genitourinary symptoms
ESLD	Other physical symptoms and conditions	Hepatobiliary conditions
INTESTINAL METAPLASIA	Other physical symptoms and conditions	Gastrointestinal symptoms
DEMARGINATION	Other physical symptoms and conditions	Hematological symptoms
LID LAG	Neurological symptoms	Sensory problems	Endocrine symptoms
PULMONARY HEMORRHAGE	Respiratory disorders	Respiratory symptoms	Respiratory disorders
DETACHED RETINA	Other physical symptoms and conditions	Sensory problems
DERMOID CYST	Other physical symptoms and conditions	Oncological conditions	Skin and soft tissue disorders
EXOTROPIA	Neurological symptoms	Sensory problems
OCULAR HYPERTENSION	Other physical symptoms and conditions	Sensory problems
FORCE	Musculoskeletal symptoms	Other physical symptoms and conditions
CARPOPEDAL SPASM	Neurological symptoms	Musculoskeletal symptoms
SCALP INJURY	Skin and soft tissue disorders	Skin and soft tissue disorders	Other physical symptoms and conditions
POAG	Other physical symptoms and conditions	Sensory problems
PLEURITIS	Respiratory disorders	Respiratory disorders	Respiratory symptoms	Autoimmune and inflammatory conditions	Infectious symptoms
WHITEHEAD	Other physical symptoms and conditions	Skin and soft tissue disorders
INSECT STING	Other physical symptoms and conditions	Skin and soft tissue disorders	Other physical symptoms and conditions
BARREL CHEST	Respiratory disorders	Respiratory symptoms
MENSTRUAL BLEEDING	Other physical symptoms and conditions	Genitourinary symptoms
SPRAYING	Other physical symptoms and conditions	Other physical symptoms and conditions	Respiratory symptoms
PNEUMOCOCCAL PNEUMONIA	Respiratory disorders	Infectious symptoms
POLYARTHRITIS	Musculoskeletal symptoms	Autoimmune and inflammatory conditions
ROTARY NYSTAGMUS	Neurological symptoms	Sensory problems
GLOBUS	Other physical symptoms and conditions	Gastrointestinal symptoms
HEARING IMPAIRED	Neurological symptoms	Sensory problems
MUSCLE TWITCH	Musculoskeletal symptoms	Musculoskeletal symptoms	Neurological symptoms
PSEUDOTUMOR	Other physical symptoms and conditions	Neurological symptoms	Oncological conditions
HUS	Other physical symptoms and conditions	Other physical symptoms and conditions	Infectious symptoms	Respiratory disorders
RETINAL HEMORRHAGE	Other physical symptoms and conditions	Sensory problems
ATYPIA	Other physical symptoms and conditions	Oncological conditions
FHM	Other physical symptoms and conditions	Neurological symptoms	Other physical symptoms and conditions
FLASHES OF LIGHT	Neurological symptoms	Sensory problems
CALCIFIED LYMPH NODES	Other physical symptoms and conditions	Oncological conditions	Other physical symptoms and conditions
READING	Other physical symptoms and conditions	Sensory problems
ARCUS SENILIS	Other physical symptoms and conditions	Sensory problems
HEAD COLD	Respiratory disorders	Respiratory symptoms	Infectious symptoms
AMYLOID	Other physical symptoms and conditions	Metabolic disorders	Hematological symptoms
HERPES LABIALIS	Skin and soft tissue disorders	Infectious symptoms
PREVIOUS INCISION	Skin and soft tissue disorders	Other physical symptoms and conditions	Skin and soft tissue disorders
SBE	Other physical symptoms and conditions	Infectious symptoms
SENTINEL NODE	Other physical symptoms and conditions	Oncological conditions
BRAIN ABSCESS	Neurological symptoms	Infectious symptoms
SPLINTER HEMORRHAGE	Skin and soft tissue disorders	Hematological symptoms	Other physical symptoms and conditions
GAS GANGRENE	Skin and soft tissue disorders	Infectious symptoms	Skin and soft tissue disorders
BLOODY MUCUS	Respiratory symptoms	Respiratory symptoms	Gastrointestinal symptoms
ALVEOLAR HYPOVENTILATION	Respiratory disorders	Respiratory symptoms
FUNGAL PNEUMONIA	Respiratory disorders	Infectious symptoms	Respiratory disorders
POOR HEALING	Skin and soft tissue disorders	Other physical symptoms and conditions	Skin and soft tissue disorders	Other physical symptoms and conditions
EYE PRESSURE	Other physical symptoms and conditions	Sensory problems
CUBITAL TUNNEL SYNDROME	Musculoskeletal symptoms	Neurological symptoms	Musculoskeletal symptoms
HYPERESTHESIA	Neurological symptoms	Sensory problems
LARGE BREAST	Musculoskeletal symptoms	Other physical symptoms and conditions
DYSTROPHIC CALCIFICATION	Musculoskeletal symptoms	Metabolic disorders	Other physical symptoms and conditions	Skin and soft tissue disorders
MI'S	Other physical symptoms and conditions	Cardiovascular symptoms	Other physical symptoms and conditions
PULMONARY TUBERCULOSIS	Respiratory disorders	Infectious symptoms
BONE INFECTION	Skin and soft tissue disorders	Infectious symptoms
RENAL ABSCESS	Renal disorders	Infectious symptoms	Renal disorders
PYOMYOSITIS	Skin and soft tissue disorders	Infectious symptoms	Skin and soft tissue disorders
EYE STRAIN	Other physical symptoms and conditions	Sensory problems
INHALATION INJURY	Respiratory disorders	Respiratory disorders	Respiratory symptoms
RHINOSINUSITIS	Respiratory disorders	Respiratory symptoms	Infectious symptoms	Respiratory disorders
REVISION SURGERY	Musculoskeletal symptoms	Other physical symptoms and conditions
COMPLETE OBSTRUCTION	Respiratory disorders	Gastrointestinal symptoms	Other physical symptoms and conditions
HYDROTHORAX	Respiratory disorders	Respiratory disorders	Respiratory symptoms
KERATOCONUS	Other physical symptoms and conditions	Sensory problems
THROAT INFECTION	Respiratory symptoms	Infectious symptoms
SENSORY DISTURBANCE	Sensory problems	Sensory problems	Neurological symptoms
GRUNT	Other physical symptoms and conditions	Respiratory symptoms	Other physical symptoms and conditions
NASOPHARYNGITIS	Respiratory disorders	Infectious symptoms	Respiratory symptoms
MYELITIS	Neurological symptoms	Autoimmune and inflammatory conditions	Neurological symptoms
HPT	Other physical symptoms and conditions	Endocrine symptoms	Other physical symptoms and conditions
TRACHEAL STENOSIS	Respiratory disorders	Respiratory disorders	Respiratory symptoms
EXTRUSION	Other physical symptoms and conditions	Musculoskeletal symptoms	Other physical symptoms and conditions
FIBROCYSTIC BREAST DISEASE	Other physical symptoms and conditions	Skin and soft tissue disorders	Other physical symptoms and conditions	Oncological conditions
CORNS	Musculoskeletal symptoms	Skin and soft tissue disorders
SMELL	Neurological symptoms	Sensory problems
CHARCOT-MARIE-TOOTH	Musculoskeletal symptoms	Neurological symptoms
CENTRAL SLEEP APNEA	Neurological symptoms	Respiratory disorders	Neurological symptoms
CLAVICLE PAIN	Musculoskeletal symptoms	Pain symptoms	Musculoskeletal symptoms
FECAL LEAKAGE	Other physical symptoms and conditions	Gastrointestinal symptoms	Genitourinary symptoms
CONDUCTIVE HEARING LOSS	Neurological symptoms	Sensory problems
EYE INFECTION	Other physical symptoms and conditions	Infectious symptoms
FAP	Oncological conditions	Oncological conditions	Gastrointestinal symptoms	Other physical symptoms and conditions
ACTIVITY ISSUES	Musculoskeletal symptoms	Other physical symptoms and conditions	Neurological symptoms
ESOTROPIA	Neurological symptoms	Sensory problems
DRUG TOXICITY	Other physical symptoms and conditions	Metabolic disorders	Other physical symptoms and conditions
INTRACRANIAL ABSCESS	Neurological symptoms	Infectious symptoms
BLACK AND BLUE	Other physical symptoms and conditions	Skin and soft tissue disorders	Pain symptoms	Other physical symptoms and conditions	Hematological symptoms
DIMPLING	Other physical symptoms and conditions	Skin and soft tissue disorders
T1 HYPOINTENSITY	Other physical symptoms and conditions	Neurological symptoms	Other physical symptoms and conditions
MUSCLE SPASTICITY	Musculoskeletal symptoms	Musculoskeletal symptoms	Neurological symptoms
PULMONARY ASPIRATION	Respiratory disorders	Respiratory symptoms	Respiratory disorders
NUCLEAR CATARACT	Other physical symptoms and conditions	Sensory problems
EPIRETINAL MEMBRANE	Other physical symptoms and conditions	Sensory problems
HALITOSIS	Other physical symptoms and conditions	Gastrointestinal symptoms
ALPHA-1-ANTITRYPSIN DEFICIENCY	Respiratory disorders	Metabolic disorders	Hepatobiliary conditions
SDTI	Other physical symptoms and conditions	Skin and soft tissue disorders	Other physical symptoms and conditions
PERINEPHRIC ABSCESS	Renal disorders	Infectious symptoms	Renal disorders
TRACHEITIS	Respiratory disorders	Respiratory disorders	Infectious symptoms	Respiratory symptoms
UREMIC ENCEPHALOPATHY	Neurological symptoms	Renal disorders	Metabolic disorders	Neurological symptoms
ABDOMINAL MIGRAINE	Pain symptoms	Gastrointestinal symptoms
TRAUMATIC AMPUTATION	Musculoskeletal symptoms	Musculoskeletal symptoms	Other physical symptoms and conditions
TEARING EYES	Respiratory symptoms	Sensory problems
DYSFUNCTION OF EUSTACHIAN TUBE	Respiratory disorders	Sensory problems
PROGRESSIVE MUSCULAR ATROPHY	Neurological symptoms	Neurological symptoms	Musculoskeletal symptoms
ANGLE CLOSURE GLAUCOMA	Other physical symptoms and conditions	Sensory problems
PSP	Other physical symptoms and conditions	Neurological symptoms
RUPTURED CYST	Skin and soft tissue disorders	Genitourinary symptoms	Other physical symptoms and conditions
FUCHS' DYSTROPHY	Other physical symptoms and conditions	Sensory problems
SEEING DOUBLE	Neurological symptoms	Sensory problems
BULKY	Musculoskeletal symptoms	Other physical symptoms and conditions	Musculoskeletal symptoms
SMELL CHANGES	Neurological symptoms	Sensory problems
MENINGOENCEPHALITIS	Neurological symptoms	Infectious symptoms	Neurological symptoms
ANOSMIA	Neurological symptoms	Sensory problems
ENDOMETRIOMA	Other physical symptoms and conditions	Genitourinary symptoms	Other physical symptoms and conditions	Gynecological conditions
CRUSHING INJURY	Musculoskeletal symptoms	Other physical symptoms and conditions	Musculoskeletal symptoms	Skin and soft tissue disorders
GENITAL HERPES SIMPLEX	Skin and soft tissue disorders	Infectious symptoms
DRIVING ISSUES	Other physical symptoms and conditions	Neurological symptoms
LARYNGEAL EDEMA	Respiratory disorders	Respiratory symptoms
FDG UPTAKE	Other physical symptoms and conditions	Oncological conditions
CARBON MONOXIDE EXPOSURE	Respiratory disorders	Other physical symptoms and conditions
PULLING AT EARS	Other physical symptoms and conditions	Sensory problems	Other physical symptoms and conditions
DRUSEN	Other physical symptoms and conditions	Sensory problems
PUCKERING	Other physical symptoms and conditions	Skin and soft tissue disorders	Other physical symptoms and conditions	Sensory problems
GALE	Other physical symptoms and conditions	Other physical symptoms and conditions	Skin and soft tissue disorders
CORTICAL DEFECT	Other physical symptoms and conditions	Neurological symptoms
UMBILICAL PAIN	Pain symptoms	Gastrointestinal symptoms
BURR HOLE	Musculoskeletal symptoms	Other physical symptoms and conditions	Neurological symptoms
WALK ISSUES	Musculoskeletal symptoms	Neurological symptoms	Musculoskeletal symptoms
CANDIDAL INTERTRIGO	Skin and soft tissue disorders	Infectious symptoms	Skin and soft tissue disorders
ENDOMETRIAL HYPERPLASIA	Other physical symptoms and conditions	Other physical symptoms and conditions	Genitourinary symptoms	Oncological conditions
NASAL POLYP	Respiratory disorders	Other physical symptoms and conditions	Respiratory symptoms	Skin and soft tissue disorders
ARTERIAL BLEED	Other physical symptoms and conditions	Cardiovascular symptoms	Hematological symptoms
CERVICAL RADICULITIS	Musculoskeletal symptoms	Neurological symptoms	Musculoskeletal symptoms
REFRACTIVE ERROR	Other physical symptoms and conditions	Sensory problems
CHARCOT JOINT	Musculoskeletal symptoms	Neurological symptoms
PREGNANCY COMPLICATIONS	Other physical symptoms and conditions	Other physical symptoms and conditions	Genitourinary symptoms
SENSORY NEUROPATHY	Sensory problems	Neurological symptoms
VASOMOTOR RHINITIS	Respiratory disorders	Respiratory symptoms
VENOUS ANOMALY	Other physical symptoms and conditions	Cardiovascular symptoms
CHEST INFECTION	Respiratory disorders	Infectious symptoms
CHANGE IN SIZE	Musculoskeletal symptoms	Other physical symptoms and conditions
FACIAL HEMATOMA	Skin and soft tissue disorders	Other physical symptoms and conditions	Skin and soft tissue disorders	Hematological symptoms
POLYPOSIS	Other physical symptoms and conditions	Gastrointestinal symptoms
GREEN DISCHARGE	Other physical symptoms and conditions	Infectious symptoms
RETINAL TEAR	Other physical symptoms and conditions	Sensory problems
SIGHS	Respiratory symptoms	Respiratory symptoms	Other physical symptoms and conditions
SBI	Other physical symptoms and conditions	Other physical symptoms and conditions
CHIPPED TOOTH	Musculoskeletal symptoms	Other physical symptoms and conditions
CANDIDIASIS OF SKIN	Skin and soft tissue disorders	Skin and soft tissue disorders	Infectious symptoms
BLUNT INJURY	Musculoskeletal symptoms	Other physical symptoms and conditions
NUCLEAR SCLEROTIC CATARACT	Other physical symptoms and conditions	Sensory problems
VASCULAR LESION	Other physical symptoms and conditions	Cardiovascular symptoms	Other physical symptoms and conditions
HYPERMETROPIA	Other physical symptoms and conditions	Sensory problems
SCOTOMA	Neurological symptoms	Sensory problems
FIBROCYSTIC DISEASE	Other physical symptoms and conditions	Other physical symptoms and conditions	Oncological conditions	Skin and soft tissue disorders
RESPIRATORY TRACT INFECTION	Respiratory disorders	Infectious symptoms
MORTON'S NEUROMA	Musculoskeletal symptoms	Neurological symptoms
OSTEITIS	Musculoskeletal symptoms	Autoimmune and inflammatory conditions
VENTILATORY DEFECT	Respiratory disorders	Respiratory symptoms	Respiratory disorders
CLOSED INJURY	Musculoskeletal symptoms	Other physical symptoms and conditions	Musculoskeletal symptoms
ASVD	Other physical symptoms and conditions	Cardiovascular symptoms
ANTERIOR KNEE PAIN	Musculoskeletal symptoms	Pain symptoms
UTERINE RUPTURE	Other physical symptoms and conditions	Genitourinary symptoms	Other physical symptoms and conditions
SPONDYLOARTHROPATHY	Musculoskeletal symptoms	Musculoskeletal symptoms	Autoimmune and inflammatory conditions
ECTROPION	Skin and soft tissue disorders	Sensory problems
SCAPHOID ABDOMEN	Musculoskeletal symptoms	Gastrointestinal symptoms
HEMICRANIA	Pain symptoms	Neurological symptoms	Pain symptoms
METAPLASIA	Other physical symptoms and conditions	Oncological conditions
CHAIR BOUND	Musculoskeletal symptoms	Other physical symptoms and conditions	Musculoskeletal symptoms
PERICARDITIS	Cardiovascular symptoms	Autoimmune and inflammatory conditions
MYOCARDITIS	Cardiovascular symptoms	Autoimmune and inflammatory conditions
RHEUMATIC HEART DISEASE	Cardiovascular symptoms	Autoimmune and inflammatory conditions	Cardiovascular symptoms
HASHIMOTO'S THYROIDITIS	Endocrine symptoms	Autoimmune and inflammatory conditions
GRAVES' DISEASE	Endocrine symptoms	Autoimmune and inflammatory conditions	Endocrine symptoms
THYROIDITIS	Endocrine symptoms	Autoimmune and inflammatory conditions	Endocrine symptoms
UC	Gastrointestinal symptoms	Autoimmune and inflammatory conditions	Gastrointestinal symptoms
CROHN'S DISEASE	Gastrointestinal symptoms	Autoimmune and inflammatory conditions	Gastrointestinal symptoms
ULCERATIVE COLITIS	Gastrointestinal symptoms	Autoimmune and inflammatory conditions
INFLAMMATORY BOWEL DISEASE	Gastrointestinal symptoms	Autoimmune and inflammatory conditions
CELIAC DISEASE	Gastrointestinal symptoms	Autoimmune and inflammatory conditions
PANCOLITIS	Gastrointestinal symptoms	Gastrointestinal symptoms	Autoimmune and inflammatory conditions
MICROSCOPIC COLITIS	Gastrointestinal symptoms	Autoimmune and inflammatory conditions	Gastrointestinal symptoms
CELIAC SPRUE	Gastrointestinal symptoms	Gastrointestinal symptoms	Autoimmune and inflammatory conditions
COLLAGENOUS COLITIS	Gastrointestinal symptoms	Autoimmune and inflammatory conditions	Gastrointestinal symptoms
LYMPHOCYTIC COLITIS	Gastrointestinal symptoms	Autoimmune and inflammatory conditions	Gastrointestinal symptoms
PELVIC INFLAMMATORY DISEASE	Genitourinary symptoms	Autoimmune and inflammatory conditions
ANTIPHOSPHOLIPID ANTIBODY SYNDROME	Hematological symptoms	Autoimmune and inflammatory conditions
CVID	Infectious symptoms	Autoimmune and inflammatory conditions
IRITIS	Infectious symptoms	Autoimmune and inflammatory conditions
ARTHRITIS	Musculoskeletal symptoms	Autoimmune and inflammatory conditions
RHEUMATOID ARTHRITIS	Musculoskeletal symptoms	Autoimmune and inflammatory conditions
SYNOVITIS	Musculoskeletal symptoms	Musculoskeletal symptoms	Autoimmune and inflammatory conditions
INFLAMMATORY ARTHRITIS	Musculoskeletal symptoms	Autoimmune and inflammatory conditions
POLYMYALGIA RHEUMATICA	Musculoskeletal symptoms	Autoimmune and inflammatory conditions
PSORIATIC ARTHRITIS	Musculoskeletal symptoms	Autoimmune and inflammatory conditions
SACROILIITIS	Musculoskeletal symptoms	Autoimmune and inflammatory conditions
ANKYLOSING SPONDYLITIS	Musculoskeletal symptoms	Autoimmune and inflammatory conditions
JOINT INFLAMMATION	Musculoskeletal symptoms	Autoimmune and inflammatory conditions	Musculoskeletal symptoms
POLYMYOSITIS	Musculoskeletal symptoms	Autoimmune and inflammatory conditions
SBP	Hepatobiliary conditions	Cardiovascular symptoms	Other physical symptoms and conditions
ATHEROSCLEROTIC PLAQUE	Hepatobiliary conditions	Cardiovascular symptoms	Other physical symptoms and conditions
ATHEROMA	Hepatobiliary conditions	Cardiovascular symptoms
HYPOT	Hepatobiliary conditions	Cardiovascular symptoms	Other physical symptoms and conditions
LEG SWELLING	Musculoskeletal symptoms	Cardiovascular symptoms	Other physical symptoms and conditions
STENOSIS	Musculoskeletal symptoms	Cardiovascular symptoms	Other physical symptoms and conditions
HYPERTROPHY	Musculoskeletal symptoms	Musculoskeletal symptoms	Other physical symptoms and conditions	Cardiovascular symptoms
CVAT	Musculoskeletal symptoms	Cardiovascular symptoms	Other physical symptoms and conditions	Pain symptoms
UPSTROKE	Musculoskeletal symptoms	Cardiovascular symptoms
PRESSURES	Musculoskeletal symptoms	Other physical symptoms and conditions	Cardiovascular symptoms
INTERMITTENT CLAUDICATION	Musculoskeletal symptoms	Cardiovascular symptoms
APPETITE	Gastrointestinal symptoms	Other physical symptoms and conditions	Endocrine symptoms	Gastrointestinal symptoms
APPETITE CHANGES	Gastrointestinal symptoms	Endocrine symptoms	Metabolic disorders	Other physical symptoms and conditions	Gastrointestinal symptoms
HUNGER	Gastrointestinal symptoms	Endocrine symptoms	Metabolic disorders	Other physical symptoms and conditions
INCREASED APPETITE	Gastrointestinal symptoms	Endocrine symptoms	Metabolic disorders
THIRSTY	Genitourinary symptoms	Endocrine symptoms
AMENORRHEA	Genitourinary symptoms	Genitourinary symptoms	Endocrine symptoms
POLYCYSTIC	Genitourinary symptoms	Endocrine symptoms	Genitourinary symptoms
THYROID DISEASE	Hepatobiliary conditions	Endocrine symptoms
DKA	Metabolic disorders	Metabolic disorders	Endocrine symptoms
MUCOSITIS	Autoimmune and inflammatory conditions	Skin and soft tissue disorders	Gastrointestinal symptoms
MESENTERIC ADENITIS	Autoimmune and inflammatory conditions	Gastrointestinal symptoms
GLOSSITIS	Autoimmune and inflammatory conditions	Gastrointestinal symptoms
WALL THICKENING	Cardiovascular symptoms	Gastrointestinal symptoms	Other physical symptoms and conditions
GASTROPARESIS	Endocrine symptoms	Gastrointestinal symptoms
PANCREATIC ATROPHY	Endocrine symptoms	Endocrine symptoms	Gastrointestinal symptoms	Hepatobiliary conditions	Other physical symptoms and conditions
CHEWING ISSUES	Genitourinary symptoms	Gastrointestinal symptoms	Sensory problems	Other physical symptoms and conditions
HEMORRHOID	Genitourinary symptoms	Gastrointestinal symptoms
EMPTYING	Genitourinary symptoms	Genitourinary symptoms	Gastrointestinal symptoms
STRAINING	Genitourinary symptoms	Genitourinary symptoms	Gastrointestinal symptoms	Other physical symptoms and conditions
INTERNAL HEMORRHOIDS	Genitourinary symptoms	Gastrointestinal symptoms
HEMATOCHEZIA/HEMATURIA	Genitourinary symptoms	Gastrointestinal symptoms	Genitourinary symptoms	Gastrointestinal symptoms, genitourinary symptoms
PROCTITIS	Genitourinary symptoms	Gastrointestinal symptoms
BOWEL CONTROL	Genitourinary symptoms	Gastrointestinal symptoms
RECTAL PROLAPSE	Genitourinary symptoms	Gastrointestinal symptoms
ANAL FISTULA	Genitourinary symptoms	Gastrointestinal symptoms
NEUROGENIC BOWEL	Genitourinary symptoms	Gastrointestinal symptoms
PILES	Genitourinary symptoms	Gastrointestinal symptoms	Other physical symptoms and conditions
BRIGHT RED BLOOD	Hematological symptoms	Gastrointestinal symptoms
GROSS BLOOD	Hematological symptoms	Gastrointestinal symptoms	Other physical symptoms and conditions	Hematological symptoms
FRANK BLOOD	Hematological symptoms	Gastrointestinal symptoms
FREE FLUID	Hepatobiliary conditions	Gastrointestinal symptoms	Other physical symptoms and conditions	Genitourinary symptoms
VARICES	Hepatobiliary conditions	Gastrointestinal symptoms	Other physical symptoms and conditions
PSEUDOCYST	Hepatobiliary conditions	Gastrointestinal symptoms
PANCREATIC CYST	Hepatobiliary conditions	Hepatobiliary conditions	Gastrointestinal symptoms	Other physical symptoms and conditions
PANCREATIC PSEUDOCYST	Hepatobiliary conditions	Gastrointestinal symptoms	Hepatobiliary conditions
PANCREATIC NECROSIS	Hepatobiliary conditions	Gastrointestinal symptoms	Hepatobiliary conditions
SESSILE POLYP	Hepatobiliary conditions	Gastrointestinal symptoms	Other physical symptoms and conditions	Skin and soft tissue disorders
ANASTOMOTIC LEAK	Hepatobiliary conditions	Gastrointestinal symptoms
ANGIODYSPLASIA	Hepatobiliary conditions	Gastrointestinal symptoms	Other physical symptoms and conditions
ENTEROCUTANEOUS FISTULA	Hepatobiliary conditions	Gastrointestinal symptoms
ADENOMATOUS POLYPS	Hepatobiliary conditions	Oncological conditions	Gastrointestinal symptoms	Other physical symptoms and conditions
GINGIVITIS	Infectious symptoms	Gastrointestinal symptoms	Infectious symptoms
HERNIA	Musculoskeletal symptoms	Gastrointestinal symptoms
MCBURNEY'S POINT	Musculoskeletal symptoms	Gastrointestinal symptoms
STRICTURE	Musculoskeletal symptoms	Gastrointestinal symptoms
VENTRAL HERNIA	Musculoskeletal symptoms	Gastrointestinal symptoms	Other physical symptoms and conditions
INCISIONAL HERNIA	Musculoskeletal symptoms	Gastrointestinal symptoms	Other physical symptoms and conditions
HERNIA SAC	Musculoskeletal symptoms	Gastrointestinal symptoms
PRE-ECLAMPSIA	Cardiovascular symptoms	Renal disorders	Genitourinary symptoms	Other physical symptoms and conditions
IRREGULAR PERIODS	Endocrine symptoms	Genitourinary symptoms
MENARCHE	Endocrine symptoms	Genitourinary symptoms	Other physical symptoms and conditions	Endocrine symptoms
TORSION	Musculoskeletal symptoms	Other physical symptoms and conditions	Genitourinary symptoms
LYMPHADENOPATHY	Autoimmune and inflammatory conditions	Hematological symptoms	Other physical symptoms and conditions
TTP	Autoimmune and inflammatory conditions	Hematological symptoms
BLOOD CLOT	Cardiovascular symptoms	Hematological symptoms
VTE	Cardiovascular symptoms	Hematological symptoms	Cardiovascular symptoms	Other physical symptoms and conditions
SUPERFICIAL VENOUS THROMBOSIS	Cardiovascular symptoms	Hematological symptoms	Cardiovascular symptoms
SPLENOMEGALY	Gastrointestinal symptoms	Hematological symptoms
NEUTROPENIC FEVER	Infectious symptoms	Hematological symptoms	Infectious symptoms
FEBRILE NEUTROPENIA	Infectious symptoms	Hematological symptoms
HEMARTHROSIS	Musculoskeletal symptoms	Musculoskeletal symptoms	Hematological symptoms
PORTAL HYPERTENSION	Cardiovascular symptoms	Hepatobiliary conditions
HEPATIC CONGESTION	Cardiovascular symptoms	Hepatobiliary conditions
AFL	Cardiovascular symptoms	Hepatobiliary conditions	Other physical symptoms and conditions	Hematological symptoms
ABNORMAL LIVER FUNCTION	Endocrine symptoms	Hepatobiliary conditions
HEPATIC INSUFFICIENCY	Endocrine symptoms	Hepatobiliary conditions
CHOLECYSTITIS	Gastrointestinal symptoms	Hepatobiliary conditions
GALLSTONES	Gastrointestinal symptoms	Hepatobiliary conditions
CHOLELITHIASIS	Gastrointestinal symptoms	Hepatobiliary conditions
GALLBLADDER DISEASE	Gastrointestinal symptoms	Hepatobiliary conditions
CHOLEDOCHOLITHIASIS	Gastrointestinal symptoms	Hepatobiliary conditions
BILIARY COLIC	Gastrointestinal symptoms	Hepatobiliary conditions
CHOLANGITIS	Gastrointestinal symptoms	Hepatobiliary conditions
GALLSTONE PANCREATITIS	Gastrointestinal symptoms	Hepatobiliary conditions
BILE LEAKAGE	Gastrointestinal symptoms	Hepatobiliary conditions
BILIARY DYSKINESIA	Gastrointestinal symptoms	Hepatobiliary conditions
BILIARY DISEASE	Gastrointestinal symptoms	Hepatobiliary conditions
ASCENDING CHOLANGITIS	Gastrointestinal symptoms	Hepatobiliary conditions
BILIARY SLUDGE	Gastrointestinal symptoms	Hepatobiliary conditions
NON-ALCOHOLIC FATTY LIVER	Gastrointestinal symptoms	Hepatobiliary conditions
ACALCULOUS CHOLECYSTITIS	Gastrointestinal symptoms	Hepatobiliary conditions
GALL BLADDER DISEASE	Gastrointestinal symptoms	Hepatobiliary conditions
GALLBLADDER STONES	Gastrointestinal symptoms	Hepatobiliary conditions
BILIARY STRICTURE	Gastrointestinal symptoms	Hepatobiliary conditions
ICTERUS	Hematological symptoms	Hepatobiliary conditions
JAUNDICE	Hematological symptoms	Hepatobiliary conditions
HYPERBILIRUBINEMIA	Hematological symptoms	Hepatobiliary conditions
HEPATITIS C	Infectious symptoms	Hepatobiliary conditions
HEPATITIS B	Infectious symptoms	Hepatobiliary conditions
HEPATITIS A	Infectious symptoms	Hepatobiliary conditions
VIRAL HEPATITIS	Infectious symptoms	Hepatobiliary conditions	Infectious symptoms
HEPATITIS B AND C	Infectious symptoms	Hepatobiliary conditions
HEPATITIS ABC	Infectious symptoms	Hepatobiliary conditions
HEPATITIS A AND B	Infectious symptoms	Hepatobiliary conditions
LIVER DISEASE	Metabolic disorders	Hepatobiliary conditions
FATTY LIVER	Metabolic disorders	Hepatobiliary conditions
STEATOSIS	Metabolic disorders	Hepatobiliary conditions
FATTY INFILTRATION	Metabolic disorders	Hepatobiliary conditions
NAFLD	Metabolic disorders	Hepatobiliary conditions
FATTY CHANGE	Metabolic disorders	Hepatobiliary conditions
IPMN	Metabolic disorders	Hepatobiliary conditions
SWOLLEN GLANDS	Autoimmune and inflammatory conditions	Infectious symptoms	Skin and soft tissue disorders	Other physical symptoms and conditions	Gastrointestinal symptoms
THRUSH	Autoimmune and inflammatory conditions	Infectious symptoms
SEPTIC ARTHRITIS	Autoimmune and inflammatory conditions	Infectious symptoms
PERITONSILLAR ABSCESS	Autoimmune and inflammatory conditions	Infectious symptoms
LUDWIG'S ANGINA	Autoimmune and inflammatory conditions	Infectious symptoms
INTRA-ABDOMINAL ABSCESS	Autoimmune and inflammatory conditions	Infectious symptoms	Gastrointestinal symptoms
IMMUNODEFICIENCY	Autoimmune and inflammatory conditions	Infectious symptoms	Autoimmune and inflammatory conditions
SPINAL EPIDURAL ABSCESS	Autoimmune and inflammatory conditions	Infectious symptoms
MEDIASTINITIS	Autoimmune and inflammatory conditions	Infectious symptoms
ENDOCARDITIS	Cardiovascular symptoms	Infectious symptoms
INFECTIVE ENDOCARDITIS	Cardiovascular symptoms	Infectious symptoms
BACTERIAL ENDOCARDITIS	Cardiovascular symptoms	Infectious symptoms
CLOSTRIDIUM DIFFICILE COLITIS	Gastrointestinal symptoms	Infectious symptoms
VIRAL GASTROENTERITIS	Gastrointestinal symptoms	Infectious symptoms
FOOD POISONING	Gastrointestinal symptoms	Infectious symptoms
ABDOMINAL INFECTION	Gastrointestinal symptoms	Infectious symptoms
INFECTIOUS DIARRHEA	Gastrointestinal symptoms	Gastrointestinal symptoms	Infectious symptoms
VIRAL GASTRITIS	Gastrointestinal symptoms	Infectious symptoms	Gastrointestinal symptoms
INTESTINAL INFECTION	Gastrointestinal symptoms	Infectious symptoms
F/C/N/V/D	Gastrointestinal symptoms	Infectious symptoms	Gastrointestinal symptoms
ESOPHAGEAL CANDIDIASIS	Gastrointestinal symptoms	Infectious symptoms
URINARY TRACT INFECTION	Genitourinary symptoms	Infectious symptoms
YEAST INFECTION	Genitourinary symptoms	Infectious symptoms
BACTERIAL VAGINOSIS	Genitourinary symptoms	Infectious symptoms
YELLOW DISCHARGE	Genitourinary symptoms	Infectious symptoms
F/C/S	Genitourinary symptoms	Infectious symptoms
VAGINAL INFECTION	Genitourinary symptoms	Infectious symptoms
HERPES GENITALIS	Genitourinary symptoms	Infectious symptoms
VAGINAL CANDIDIASIS	Genitourinary symptoms	Infectious symptoms
ENDOMETRITIS	Genitourinary symptoms	Infectious symptoms
CANDIDIASIS OF VULVA	Genitourinary symptoms	Infectious symptoms
YEAST VAGINITIS	Genitourinary symptoms	Infectious symptoms	Genitourinary symptoms
INTRAPERITONEAL ABSCESS	Hepatobiliary conditions	Infectious symptoms	Gastrointestinal symptoms
DISCITIS	Musculoskeletal symptoms	Infectious symptoms	Musculoskeletal symptoms
JOINT INFECTION	Musculoskeletal symptoms	Infectious symptoms
HYPERLIPIDEMIA	Endocrine symptoms	Metabolic disorders
CHANGE IN WEIGHT	Endocrine symptoms	Metabolic disorders	Endocrine symptoms
WEIGHT ISSUES	Endocrine symptoms	Metabolic disorders
PRE-DIABETES	Endocrine symptoms	Metabolic disorders	Endocrine symptoms
NON-INSULIN DEPENDENT DIABETES MELLITUS	Endocrine symptoms	Metabolic disorders	Endocrine symptoms
HYPOCALCEMIA	Endocrine symptoms	Metabolic disorders	Endocrine symptoms
HYPERCALCEMIA	Endocrine symptoms	Endocrine symptoms	Metabolic disorders
VITAMIN DEFICIENCY	Endocrine symptoms	Metabolic disorders
IMPAIRED GLUCOSE TOLERANCE	Endocrine symptoms	Metabolic disorders	Endocrine symptoms
INSULIN RESISTANCE	Endocrine symptoms	Metabolic disorders	Endocrine symptoms
HYPOVITAMINOSIS D	Endocrine symptoms	Metabolic disorders
GLUCOSE INTOLERANCE	Endocrine symptoms	Metabolic disorders
ABNORMAL WEIGHT GAIN	Endocrine symptoms	Endocrine symptoms	Metabolic disorders
THIAMINE DEFICIENCY	Endocrine symptoms	Metabolic disorders
VITAMIN B-COMPLEX DEFICIENCY	Endocrine symptoms	Metabolic disorders
VITAMIN B DEFICIENCY	Endocrine symptoms	Metabolic disorders
DIETARY CHANGES	Gastrointestinal symptoms	Metabolic disorders	Other physical symptoms and conditions
DIETARY ISSUES	Gastrointestinal symptoms	Metabolic disorders	Gastrointestinal symptoms	Other physical symptoms and conditions
KETONURIA	Genitourinary symptoms	Metabolic disorders	Renal disorders
AMYLOIDOSIS	Hematological symptoms	Metabolic disorders	Hematological symptoms	Oncological conditions
HYPOPROTEINEMIA	Hematological symptoms	Metabolic disorders
PUNCTATE CALCIFICATION	Hepatobiliary conditions	Metabolic disorders	Other physical symptoms and conditions
RENAL OSTEODYSTROPHY	Musculoskeletal symptoms	Metabolic disorders	Renal disorders
CONTRACTIONS	Genitourinary symptoms	Musculoskeletal symptoms
GBS	Autoimmune and inflammatory conditions	Neurological symptoms
SYNCOPE	Cardiovascular symptoms	Neurological symptoms	Cardiovascular symptoms
CVA	Cardiovascular symptoms	Neurological symptoms
S1	Cardiovascular symptoms	Neurological symptoms	Other physical symptoms and conditions	Musculoskeletal symptoms
FAINTING	Cardiovascular symptoms	Neurological symptoms
CEREBROVASCULAR ACCIDENT	Cardiovascular symptoms	Neurological symptoms
CEREBROVASCULAR DISEASE	Cardiovascular symptoms	Neurological symptoms
STROKE RISK	Cardiovascular symptoms	Neurological symptoms	Cardiovascular symptoms
VERTEBRAL ARTERY DISSECTION	Cardiovascular symptoms	Neurological symptoms	Other physical symptoms and conditions	Cardiovascular symptoms	Musculoskeletal symptoms
ANOXIA	Cardiovascular symptoms	Neurological symptoms
HYPOTONIC	Endocrine symptoms	Neurological symptoms
HYPO:ACTIVE	Endocrine symptoms	Neurological symptoms
POLIO	Infectious symptoms	Neurological symptoms
WEAKNESS	Musculoskeletal symptoms	Neurological symptoms
WEAK	Musculoskeletal symptoms	Neurological symptoms	Other physical symptoms and conditions
ATROPHY	Musculoskeletal symptoms	Musculoskeletal symptoms	Neurological symptoms
CARPAL TUNNEL SYNDROME	Musculoskeletal symptoms	Musculoskeletal symptoms	Neurological symptoms
ENTRAPMENT	Musculoskeletal symptoms	Neurological symptoms
LUMBAR RADICULOPATHY	Musculoskeletal symptoms	Neurological symptoms	Musculoskeletal symptoms
CARPAL TUNNEL	Musculoskeletal symptoms	Neurological symptoms	Musculoskeletal symptoms
MOVING ISSUES	Musculoskeletal symptoms	Neurological symptoms	Musculoskeletal symptoms
SPINA BIFIDA	Musculoskeletal symptoms	Neurological symptoms
CERVICAL RADICULOPATHY	Musculoskeletal symptoms	Neurological symptoms	Musculoskeletal symptoms
ABNORMAL GAIT	Musculoskeletal symptoms	Neurological symptoms
SPINAL CORD INJURY	Musculoskeletal symptoms	Neurological symptoms	Musculoskeletal symptoms
LOSS OF FUNCTION	Musculoskeletal symptoms	Neurological symptoms	Other physical symptoms and conditions
CORD COMPRESSION	Musculoskeletal symptoms	Neurological symptoms
SPASTIC	Musculoskeletal symptoms	Neurological symptoms	Musculoskeletal symptoms
RADICULITIS	Musculoskeletal symptoms	Neurological symptoms
FINE MOTOR	Musculoskeletal symptoms	Neurological symptoms
HYPOKINETIC	Musculoskeletal symptoms	Neurological symptoms
TWITCH	Musculoskeletal symptoms	Neurological symptoms
LOSS OF STRENGTH	Musculoskeletal symptoms	Musculoskeletal symptoms	Neurological symptoms	Other physical symptoms and conditions
GROSS MOTOR	Musculoskeletal symptoms	Musculoskeletal symptoms	Neurological symptoms
DEPRESSED FRACTURE	Musculoskeletal symptoms	Other physical symptoms and conditions	Neurological symptoms	Musculoskeletal symptoms
GROSS MOTOR IMPAIRED	Musculoskeletal symptoms	Neurological symptoms
NEUROMA	Musculoskeletal symptoms	Neurological symptoms	Oncological conditions
ASYMMETRIES	Musculoskeletal symptoms	Neurological symptoms	Sensory problems	Other physical symptoms and conditions
LUMBOSACRAL RADICULOPATHY	Musculoskeletal symptoms	Neurological symptoms	Musculoskeletal symptoms
DRAGGING	Musculoskeletal symptoms	Other physical symptoms and conditions	Musculoskeletal symptoms	Neurological symptoms	Pain symptoms
REFLEX SYMPATHETIC DYSTROPHY	Musculoskeletal symptoms	Neurological symptoms	Pain symptoms
HYPOKINESIA	Musculoskeletal symptoms	Neurological symptoms
GRANULOMA	Autoimmune and inflammatory conditions	Oncological conditions	Skin and soft tissue disorders	Autoimmune and inflammatory conditions	Infectious symptoms
DIFFUSE CYSTIC MASTOPATHY	Autoimmune and inflammatory conditions	Oncological conditions	Skin and soft tissue disorders	Other physical symptoms and conditions
FIBROIDS	Genitourinary symptoms	Oncological conditions	Genitourinary symptoms
LYMPHOMA	Hematological symptoms	Oncological conditions
LEUKEMIA	Hematological symptoms	Hematological symptoms	Oncological conditions
MULTIPLE MYELOMA	Hematological symptoms	Oncological conditions
NON-HODGKIN'S LYMPHOMA	Hematological symptoms	Oncological conditions
CHRONIC LYMPHOCYTIC LEUKEMIA	Hematological symptoms	Oncological conditions
HODGKIN'S LYMPHOMA	Hematological symptoms	Oncological conditions
MALIGNANT CELLS	Hematological symptoms	Oncological conditions
ACUTE MYELOID LEUKEMIA	Hematological symptoms	Oncological conditions	Hematological symptoms
MYELOMA	Hematological symptoms	Oncological conditions
NON-HODGKIN'S	Hematological symptoms	Oncological conditions
DIFFUSE LARGE B CELL LYMPHOMA	Hematological symptoms	Oncological conditions
CYSTIC CHANGE	Hepatobiliary conditions	Skin and soft tissue disorders	Other physical symptoms and conditions	Oncological conditions	Hepatobiliary conditions
ADENOMATOUS POLYP	Hepatobiliary conditions	Oncological conditions	Gastrointestinal symptoms
ADENOPATHY	Infectious symptoms	Hematological symptoms	Oncological conditions
ALLERGIES	Autoimmune and inflammatory conditions	Other physical symptoms and conditions
ALLERGY	Autoimmune and inflammatory conditions	Other physical symptoms and conditions
ANAPHYLAXIS	Autoimmune and inflammatory conditions	Other physical symptoms and conditions	Infectious symptoms	Autoimmune and inflammatory conditions	Allergic symptoms
SEASONAL ALLERGIES	Autoimmune and inflammatory conditions	Other physical symptoms and conditions	Respiratory symptoms
ALLERGIC REACTION	Autoimmune and inflammatory conditions	Other physical symptoms and conditions	Skin and soft tissue disorders	Infectious symptoms
SYSTEMIC DISEASE	Autoimmune and inflammatory conditions	Other physical symptoms and conditions	Autoimmune and inflammatory conditions
ANAPHYLACTIC REACTION	Autoimmune and inflammatory conditions	Other physical symptoms and conditions	Infectious symptoms
ALLERGY SYMPTOMS	Autoimmune and inflammatory conditions	Other physical symptoms and conditions
INFUSION REACTION	Autoimmune and inflammatory conditions	Other physical symptoms and conditions	Autoimmune and inflammatory conditions	Infectious symptoms
AROM	Cardiovascular symptoms	Other physical symptoms and conditions
PITTING EDEMA	Cardiovascular symptoms	Cardiovascular symptoms	Other physical symptoms and conditions
M/R/G	Cardiovascular symptoms	Genitourinary symptoms	Other physical symptoms and conditions	Gastrointestinal symptoms
EDEMATOUS	Cardiovascular symptoms	Other physical symptoms and conditions	Cardiovascular symptoms
VARICOSITIES	Cardiovascular symptoms	Other physical symptoms and conditions	Skin and soft tissue disorders
VARICOSE VEINS	Cardiovascular symptoms	Other physical symptoms and conditions	Skin and soft tissue disorders	Cardiovascular symptoms
ACTIVITY INTOLERANCE	Cardiovascular symptoms	Other physical symptoms and conditions
CONGENITAL HEART DISEASE	Cardiovascular symptoms	Other physical symptoms and conditions	Cardiovascular symptoms
MEDIASTINAL HEMATOMA	Cardiovascular symptoms	Other physical symptoms and conditions	Respiratory disorders	Hematological symptoms
TOF	Cardiovascular symptoms	Other physical symptoms and conditions	Cardiovascular symptoms
ANAPHYLACTIC SHOCK	Cardiovascular symptoms	Other physical symptoms and conditions	Infectious symptoms
AP WINDOW	Cardiovascular symptoms	Other physical symptoms and conditions
CARDIOVASCULAR DISORDER	Cardiovascular symptoms	Other physical symptoms and conditions	Cardiovascular symptoms
VARIX	Cardiovascular symptoms	Other physical symptoms and conditions	Cardiovascular symptoms
PONV	Gastrointestinal symptoms	Gastrointestinal symptoms	Other physical symptoms and conditions
HICCUPS	Gastrointestinal symptoms	Other physical symptoms and conditions	Respiratory symptoms
CHEWING	Gastrointestinal symptoms	Other physical symptoms and conditions	Sensory problems	Gastrointestinal symptoms
ACCIDENTAL INGESTION	Gastrointestinal symptoms	Other physical symptoms and conditions
ANASARCA	Genitourinary symptoms	Other physical symptoms and conditions
FLUID LEAKAGE	Genitourinary symptoms	Other physical symptoms and conditions	Skin and soft tissue disorders
EXTERNAL HEMORRHOID	Genitourinary symptoms	Other physical symptoms and conditions	Skin and soft tissue disorders	Gastrointestinal symptoms
SPONTANEOUS ABORTION	Genitourinary symptoms	Other physical symptoms and conditions	Genitourinary symptoms
WATER RETENTION	Genitourinary symptoms	Other physical symptoms and conditions	Renal disorders	Genitourinary symptoms	Endocrine symptoms
ENGORGEMENT	Genitourinary symptoms	Other physical symptoms and conditions	Genitourinary symptoms	Gastrointestinal symptoms
PREVIA	Genitourinary symptoms	Other physical symptoms and conditions	Genitourinary symptoms
ORGANOMEGALY	Hepatobiliary conditions	Other physical symptoms and conditions	Hepatobiliary conditions
HSM	Hepatobiliary conditions	Other physical symptoms and conditions	Neurological symptoms
FOCAL CALCIFICATION	Hepatobiliary conditions	Other physical symptoms and conditions	Metabolic disorders
PERIODONTAL DISEASE	Infectious symptoms	Other physical symptoms and conditions	Skin and soft tissue disorders
HLD	Metabolic disorders	Other physical symptoms and conditions	Metabolic disorders
SWELLING	Musculoskeletal symptoms	Other physical symptoms and conditions
HEAD STRIKE	Musculoskeletal symptoms	Other physical symptoms and conditions	Neurological symptoms	Pain symptoms
STRUCK	Musculoskeletal symptoms	Other physical symptoms and conditions	Pain symptoms
SKULL FRACTURE	Musculoskeletal symptoms	Other physical symptoms and conditions
MECHANICAL FALL	Musculoskeletal symptoms	Other physical symptoms and conditions
TRAUMATIC INJURY	Musculoskeletal symptoms	Other physical symptoms and conditions
HITTING	Musculoskeletal symptoms	Other physical symptoms and conditions	Pain symptoms
SEPARATION	Musculoskeletal symptoms	Other physical symptoms and conditions
STEADY ON FEET	Musculoskeletal symptoms	Neurological symptoms	Other physical symptoms and conditions
STRUCK BY FALLING OBJECT	Musculoskeletal symptoms	Other physical symptoms and conditions
WHEELCHAIR BOUND	Musculoskeletal symptoms	Other physical symptoms and conditions	Musculoskeletal symptoms
STANDING	Musculoskeletal symptoms	Other physical symptoms and conditions
MALOCCLUSION	Musculoskeletal symptoms	Other physical symptoms and conditions
DULLNESS	Musculoskeletal symptoms	Other physical symptoms and conditions	Pain symptoms	Neurological symptoms	Sensory problems
HAND INJURY	Musculoskeletal symptoms	Other physical symptoms and conditions	Musculoskeletal symptoms
POPPING	Musculoskeletal symptoms	Pain symptoms	Musculoskeletal symptoms	Other physical symptoms and conditions
BULGE	Musculoskeletal symptoms	Other physical symptoms and conditions	Musculoskeletal symptoms	Hernia
WALK	Musculoskeletal symptoms	Other physical symptoms and conditions	Neurological symptoms	Musculoskeletal symptoms
BLUNT TRAUMA	Musculoskeletal symptoms	Other physical symptoms and conditions
DEPRESSED SKULL FRACTURE	Musculoskeletal symptoms	Other physical symptoms and conditions	Neurological symptoms
AMBULATING	Musculoskeletal symptoms	Other physical symptoms and conditions	Musculoskeletal symptoms
FALL FROM HEIGHT	Musculoskeletal symptoms	Other physical symptoms and conditions
AMPUTATION	Musculoskeletal symptoms	Other physical symptoms and conditions
ABDOMINAL INCISION	Musculoskeletal symptoms	Other physical symptoms and conditions	Gastrointestinal symptoms
NARROW BASE OF SUPPORT	Musculoskeletal symptoms	Musculoskeletal symptoms	Other physical symptoms and conditions	Neurological symptoms
SITTING ISSUES	Musculoskeletal symptoms	Musculoskeletal symptoms	Other physical symptoms and conditions
ORBITAL FRACTURE	Musculoskeletal symptoms	Other physical symptoms and conditions
RETROFLEXION	Musculoskeletal symptoms	Other physical symptoms and conditions	Gastrointestinal symptoms
VARICOSE VEIN	Musculoskeletal symptoms	Other physical symptoms and conditions	Cardiovascular symptoms
STANDING ISSUES	Musculoskeletal symptoms	Other physical symptoms and conditions
DIRECT TRAUMA	Musculoskeletal symptoms	Other physical symptoms and conditions	Musculoskeletal symptoms
CRUSH INJURY	Musculoskeletal symptoms	Other physical symptoms and conditions	Musculoskeletal symptoms	Pain symptoms	Skin and soft tissue disorders
EXERCISE INTOLERANCE	Musculoskeletal symptoms	Other physical symptoms and conditions
TRAUMATIC ABNORMALITY	Musculoskeletal symptoms	Other physical symptoms and conditions
WORN OUT	Musculoskeletal symptoms	Other physical symptoms and conditions
HOLDING	Musculoskeletal symptoms	Other physical symptoms and conditions
MARFAN'S SYNDROME	Musculoskeletal symptoms	Other physical symptoms and conditions	Genitourinary symptoms	Connective tissue disorders	Autoimmune and inflammatory conditions	Metabolic disorders
DENTAL TRAUMA	Musculoskeletal symptoms	Other physical symptoms and conditions
BROKEN TEETH	Musculoskeletal symptoms	Other physical symptoms and conditions
TEETH MISSING	Musculoskeletal symptoms	Other physical symptoms and conditions
PHYSICAL IMPAIRMENT	Musculoskeletal symptoms	Other physical symptoms and conditions
EVENTRATION	Musculoskeletal symptoms	Other physical symptoms and conditions	Musculoskeletal symptoms
CHEST INJURY	Musculoskeletal symptoms	Other physical symptoms and conditions
AMELIA	Musculoskeletal symptoms	Other physical symptoms and conditions
ORBITAL FLOOR FRACTURE	Musculoskeletal symptoms	Other physical symptoms and conditions
HNP	Musculoskeletal symptoms	Musculoskeletal symptoms	Other physical symptoms and conditions	Neurological symptoms	Pain symptoms
BROKEN NOSE	Musculoskeletal symptoms	Other physical symptoms and conditions
PECTUS EXCAVATUM	Musculoskeletal symptoms	Other physical symptoms and conditions	Musculoskeletal symptoms
BLOWOUT FRACTURE	Musculoskeletal symptoms	Other physical symptoms and conditions	Musculoskeletal symptoms
PAINFUL SWALLOWING	Gastrointestinal symptoms	Pain symptoms	Gastrointestinal symptoms
GALLBLADDER PAIN	Gastrointestinal symptoms	Hepatobiliary conditions	Pain symptoms
SINUS HEADACHE	Infectious symptoms	Respiratory symptoms	Pain symptoms	Other physical symptoms and conditions
TENDERNESS	Musculoskeletal symptoms	Pain symptoms
GUARDING	Musculoskeletal symptoms	Other physical symptoms and conditions	Pain symptoms	Musculoskeletal symptoms
COSTOVERTEBRAL ANGLE TENDERNESS	Musculoskeletal symptoms	Pain symptoms	Musculoskeletal symptoms
TENDER	Musculoskeletal symptoms	Pain symptoms
CERVICALGIA	Musculoskeletal symptoms	Pain symptoms	Musculoskeletal symptoms
BODY PAIN	Musculoskeletal symptoms	Pain symptoms
BACKACHE	Musculoskeletal symptoms	Pain symptoms	Musculoskeletal symptoms
BACK ACHE	Musculoskeletal symptoms	Pain symptoms	Musculoskeletal symptoms
INGUINAL PAIN	Musculoskeletal symptoms	Pain symptoms
COMPLEX REGIONAL PAIN SYNDROME	Musculoskeletal symptoms	Pain symptoms
FLUID OVERLOAD	Cardiovascular symptoms	Metabolic disorders	Renal disorders	Other physical symptoms and conditions	Cardiovascular symptoms	Respiratory symptoms
ECLAMPSIA	Cardiovascular symptoms	Renal disorders	Neurological symptoms	Endocrine symptoms	Other physical symptoms and conditions	Genitourinary symptoms
MICROALBUMINURIA	Genitourinary symptoms	Renal disorders	Genitourinary symptoms
LITHIASIS	Genitourinary symptoms	Renal disorders	Genitourinary symptoms
OVERDIURESIS	Genitourinary symptoms	Renal disorders	Genitourinary symptoms
HORSESHOE KIDNEY	Genitourinary symptoms	Renal disorders	Genitourinary symptoms
CALYCEAL STONE	Genitourinary symptoms	Renal disorders	Genitourinary symptoms
NEPHROLITH	Genitourinary symptoms	Renal disorders	Genitourinary symptoms
CALCULUS	Hepatobiliary conditions	Renal disorders	Genitourinary symptoms
PULMONARY EMBOLISM	Cardiovascular symptoms	Respiratory disorders
HCAP	Infectious symptoms	Respiratory disorders	Infectious symptoms
CLUBBING	Cardiovascular symptoms	Other physical symptoms and conditions	Respiratory symptoms
PE	Cardiovascular symptoms	Respiratory symptoms	Other physical symptoms and conditions
EFFUSION	Cardiovascular symptoms	Respiratory symptoms
ORTHOPNEA	Cardiovascular symptoms	Respiratory symptoms
HYPOXEMIA	Cardiovascular symptoms	Respiratory symptoms
BILATERAL PLEURAL EFFUSION	Cardiovascular symptoms	Respiratory symptoms	Respiratory disorders
BLUE LIPS	Cardiovascular symptoms	Respiratory symptoms	Other physical symptoms and conditions
CARDIOGENIC PULMONARY EDEMA	Cardiovascular symptoms	Respiratory disorders	Respiratory symptoms
DIAPHRAGMATIC EXCURSION	Musculoskeletal symptoms	Respiratory symptoms
CREPITATION	Musculoskeletal symptoms	Respiratory symptoms
ALLERGIC CONJUNCTIVITIS	Autoimmune and inflammatory conditions	Sensory problems	Skin and soft tissue disorders
PRESBYOPIA	Endocrine symptoms	Sensory problems
MACULAR EDEMA	Endocrine symptoms	Sensory problems
NON-PROLIFERATIVE DIABETIC RETINOPATHY	Endocrine symptoms	Sensory problems	Endocrine symptoms
PROLIFERATIVE DIABETIC RETINOPATHY	Endocrine symptoms	Sensory problems
TASTE ISSUES	Gastrointestinal symptoms	Sensory problems
TASTE	Gastrointestinal symptoms	Sensory problems
TASTE CHANGES	Gastrointestinal symptoms	Sensory problems	Neurological symptoms
BAD TASTE	Gastrointestinal symptoms	Sensory problems
VITREOUS HEMORRHAGE	Hematological symptoms	Sensory problems
SCLERAL INJECTION	Infectious symptoms	Sensory problems
CORNEAL ULCER	Infectious symptoms	Sensory problems
KERATITIS	Infectious symptoms	Sensory problems
CORNEAL ARCUS	Metabolic disorders	Sensory problems
URTICARIA	Autoimmune and inflammatory conditions	Skin and soft tissue disorders
PSORIASIS	Autoimmune and inflammatory conditions	Skin and soft tissue disorders	Autoimmune and inflammatory conditions
ANGIOEDEMA	Autoimmune and inflammatory conditions	Skin and soft tissue disorders
HIVE	Autoimmune and inflammatory conditions	Skin and soft tissue disorders
ACANTHOSIS NIGRICANS	Endocrine symptoms	Skin and soft tissue disorders
EXTERNAL HEMORRHOIDS	Genitourinary symptoms	Skin and soft tissue disorders	Other physical symptoms and conditions
RETENTION CYST	Genitourinary symptoms	Skin and soft tissue disorders
CONDYLOMA	Genitourinary symptoms	Skin and soft tissue disorders
CHOLESTEATOMA	Hepatobiliary conditions	Other physical symptoms and conditions	Skin and soft tissue disorders	Sensory problems
ABSCESS	Infectious symptoms	Skin and soft tissue disorders
CELLULITIS	Infectious symptoms	Skin and soft tissue disorders
GENITAL WARTS	Infectious symptoms	Skin and soft tissue disorders	Infectious symptoms
CONTUSION	Musculoskeletal symptoms	Skin and soft tissue disorders	Pain symptoms
BRUISED	Musculoskeletal symptoms	Skin and soft tissue disorders	Other physical symptoms and conditions	Pain symptoms
PITTING	Musculoskeletal symptoms	Skin and soft tissue disorders
AVULSION	Musculoskeletal symptoms	Skin and soft tissue disorders	Musculoskeletal symptoms
CALLUS	Musculoskeletal symptoms	Skin and soft tissue disorders
SCAR TISSUE	Musculoskeletal symptoms	Skin and soft tissue disorders
SOFT TISSUE INJURY	Musculoskeletal symptoms	Skin and soft tissue disorders
CRACKING	Musculoskeletal symptoms	Musculoskeletal symptoms	Skin and soft tissue disorders	Other physical symptoms and conditions	Joint pain	Sensory problems
CALLUSES	Musculoskeletal symptoms	Skin and soft tissue disorders
INGROWN TOENAIL	Musculoskeletal symptoms	Skin and soft tissue disorders

## Sheet: Mental Health Terms
Term	Clinician coded as	Predicted Category 1	Predicted Category 2	Predicted Category 3	Predicted Category 4	Predicted Category 5
DEPRESSION	Depressive symptoms	Unipolar depressive disorder	Depressive symptoms
BEHAVIOR	Miscellaneous psychiatric symptoms	Miscellaneous psychiatric symptoms	Abusive behavior	Maladaptive relations	Impulsive behavior	Antisocial behavior
TRAUMA	Injury	Stress related symptoms or disorder	Stressor symptoms
DISTRESS	Miscellaneous psychiatric symptoms	Stressor symptoms	Miscellaneous psychiatric symptoms
HOMICIDAL IDEATION	Antisocial behavior	Aggressive symptoms	Antisocial behavior	Psychotic symptoms or disorder
STRESS	Anxiety symptoms	Stress related symptoms or disorder	Stressor symptoms
ACCOMPANIED BY RELATIONS	Social situation	Maladaptive relations
HI	Antisocial behavior	Miscellaneous psychiatric symptoms
ALTERED MENTAL STATUS	Miscellaneous psychiatric symptoms	Neurocognitive symptoms
BEHAVIORAL ISSUES	Miscellaneous psychiatric symptoms	Aggressive symptoms	Abusive behavior	Maladaptive relations	Antisocial behavior
NON-COMPLIANT	Miscellaneous psychiatric symptoms	Antisocial behavior	Maladaptive relations	Miscellaneous psychiatric symptoms
UPSET	Aggressive symptoms	Anxiety symptoms	Mood symptoms
TIRED	Miscellaneous psychiatric symptoms	Sleep wake symptoms or disorder	Miscellaneous psychiatric symptoms
VIOLENCE	Abusive behavior	Aggressive symptoms
ASSAULT	Injury	Aggressive symptoms	Abusive behavior
NEUROLOGICAL DEFICIT	Neurocognitive disorders	Neurocognitive symptoms
IRRITABLE	Aggressive symptoms	Mood symptoms
RESTLESS	Aggressive symptoms	Anxiety symptoms	Miscellaneous psychiatric symptoms
RIGIDITY	Miscellaneous psychiatric symptoms	Neurocognitive symptoms	Sensory disturbances
CRYING	Miscellaneous psychiatric symptoms	Miscellaneous psychiatric symptoms	Mood symptoms	Depressive symptoms
VISUAL HALLUCINATIONS	Sensory disturbances	Psychotic symptoms or disorder
FOREIGN BODY	Injury	Miscellaneous psychiatric symptoms	Injury	Sensory disturbances
IRRITABILITY	Aggressive symptoms	Mood symptoms
DEATH	Miscellaneous psychiatric symptoms	Suicide	Suicidal symptoms
FLAT AFFECT	Miscellaneous psychiatric symptoms	Mood symptoms	Neurocognitive symptoms	Miscellaneous psychiatric symptoms
CUT	Injury	Self harm
MENTAL STATUS CHANGES	Miscellaneous psychiatric symptoms	Neurocognitive symptoms
AH	Psychotic symptoms or disorder	Miscellaneous psychiatric symptoms
EPISTAXIS	Injury	Injury	Miscellaneous psychiatric symptoms	Nosebleed
ELOPE	Psychotic symptoms or disorder	Impulsive behavior
SCAR	Injury	Self harm	Injury
DYSPHORIC MOOD	Depressive symptoms	Mood symptoms
RACING THOUGHTS	Bipolar spectrum	Mood symptoms	Miscellaneous psychiatric symptoms
PARESTHESIAS	Anxiety symptoms	Sensory disturbances
CONCENTRATION ISSUES	Neurocognitive symptoms	Miscellaneous psychiatric symptoms	ADHD spectrum
LETHARGY	Sleep wake symptoms or disorder	Miscellaneous psychiatric symptoms	Depressive symptoms	Neurocognitive symptoms	Sleep wake symptoms or disorder	Mood symptoms
VH	Sensory disturbances	Miscellaneous psychiatric symptoms
CONCENTRATION	Neurocognitive symptoms	Miscellaneous psychiatric symptoms	ADHD spectrum
MOOD SWINGS	Bipolar spectrum	Mood symptoms
HEAT INTOLERANCE	Pharm symptoms	Sensory disturbances	Somatization symptoms	Miscellaneous psychiatric symptoms
APPROPRIATE AFFECT	Miscellaneous psychiatric symptoms	Mood symptoms	Miscellaneous psychiatric symptoms
PRESSURED SPEECH	Bipolar spectrum	Mood symptoms	Psychotic symptoms or disorder
SIB	Suicidal behavioral	Miscellaneous psychiatric symptoms	Social situation	Maladaptive relations
PSYCHOMOTOR AGITATION	Aggressive symptoms	Miscellaneous psychiatric symptoms	Mood symptoms
SI/HI/AVH	Suicidal symptoms	Suicidal symptoms	Suicidal behavioral
AH/VH	Psychotic symptoms or disorder	Aggressive symptoms	Abusive behavior
SHAKES	Substance related symptoms or disorder	Sensory disturbances	Neurocognitive symptoms	Anxiety symptoms	Miscellaneous psychiatric symptoms	Somatization symptoms
HARMFUL THOUGHTS	Self harm	Suicidal symptoms	Self-harm	Miscellaneous psychiatric symptoms
COPING	Miscellaneous psychiatric symptoms	Stress related symptoms or disorder	Stressor symptoms	Miscellaneous psychiatric symptoms
PARESTHESIA	Anxiety symptoms	Sensory disturbances
TENSION	Stress related symptoms or disorder	Stressor symptoms	Anxiety symptoms
S/I	Suicidal symptoms	Suicidal intent	Suicidal symptoms	Self harm	Self-harm
GRANDIOSITY	Bipolar spectrum	Mood symptoms
TENSE	Miscellaneous psychiatric symptoms	Anxiety symptoms
INTELLECTUAL DISABILITY	Neurocognitive symptoms	Neurocognitive disorders
UNSAFE BEHAVIOR	Self harm	Abusive behavior
DECOMPENSATION	Psychotic symptoms or disorder	Miscellaneous psychiatric symptoms
CONCENTRATION IMPAIRED	Neurocognitive symptoms	Miscellaneous psychiatric symptoms	Neurocognitive symptoms
CHANGE IN MOOD	Bipolar spectrum	Mood symptoms
STARING	Miscellaneous psychiatric symptoms	Sensory disturbances	Miscellaneous psychiatric symptoms
EPS	Psych ADE	Miscellaneous psychiatric symptoms	Pharm symptoms	Psych ADE
BULLYING	Miscellaneous psychiatric symptoms	Abusive behavior
PSYCHOMOTOR ISSUES	Depressive symptoms	Neurocognitive symptoms	Miscellaneous psychiatric symptoms
INVOLUNTARY MOVEMENT	Psych ADE	Neurocognitive symptoms	Sensory disturbances
POISONING	Suicidal behavioral	Overdose
BLOCKING	Miscellaneous psychiatric symptoms	Antisocial behavior	Miscellaneous psychiatric symptoms	Social situation	Aggressive symptoms	Maladaptive relations
GSW	Suicidal behavioral	Injury
SEEING THINGS	Sensory disturbances	Psychotic symptoms or disorder
EUPHORIC	Bipolar spectrum	Mood symptoms
SLUGGISH	Sleep wake symptoms or disorder	Depressive symptoms
IMPAIRED INSIGHT	Miscellaneous psychiatric symptoms	Miscellaneous psychiatric symptoms	Neurocognitive symptoms
SCRATCHES	Injury	Self-harm
APS	Abusive behavior	Miscellaneous psychiatric symptoms	Antisocial behavior	Abusive behavior	Aggressive symptoms	Personality disorder
DELIRIUM TREMENS	Substance related symptoms or disorder	Neurocognitive disorders	Neurocognitive symptoms	Substance related symptoms or disorder
VISUAL HALLUCINATION	Sensory disturbances	Psychotic symptoms or disorder
DEVELOPMENTAL DELAY	Neurocognitive symptoms	Neurocognitive disorders
H/I	Antisocial behavior	Miscellaneous psychiatric symptoms
LEARNING DISABILITY	Neurocognitive symptoms	Neurocognitive disorders	Miscellaneous psychiatric symptoms
HYPERSOMNIA	Depressive symptoms	Sleep wake symptoms or disorder
MENTAL RETARDATION	Neurocognitive symptoms	Neurocognitive disorders
FRAIL	Miscellaneous psychiatric symptoms	Neurocognitive disorders	Miscellaneous psychiatric symptoms	Neurocognitive symptoms
SCRATCH	Injury	Self harm
TICS	Neurocognitive symptoms	Miscellaneous psychiatric symptoms	Sensory disturbances	Neurocognitive symptoms
OPPOSITIONAL DEFIANT DISORDER	Maladaptive relations	Antisocial behavior	Personality disorder
LONELY	Depressive symptoms	Mood symptoms	Depressive symptoms	Social situation	Miscellaneous psychiatric symptoms
SUPERFICIAL CUT	Injury	Self harm
RETARDATION	Miscellaneous psychiatric symptoms	Neurocognitive symptoms	Neurocognitive disorders
AKATHISIA	Psych ADE	Pharm symptoms	Miscellaneous psychiatric symptoms
CONCENTRATING ISSUES	Neurocognitive symptoms	ADHD spectrum
INAPPROPRIATE BEHAVIOR	Psychotic symptoms or disorder	Abusive behavior	Antisocial behavior
LABILE MOOD	Bipolar spectrum	Mood symptoms
REPEAT SELF	Neurocognitive symptoms	Self harm
ILLUSIONS	Miscellaneous psychiatric symptoms	Sensory disturbances	Psychotic symptoms or disorder
FEELING ALONE	Depressive symptoms	Social situation	Miscellaneous psychiatric symptoms	Mood symptoms	Depressive symptoms
LACK OF APPETITE	Depressive symptoms	Eating disorder or symptoms
POVERTY OF THOUGHT	Psychotic symptoms or disorder	Miscellaneous psychiatric symptoms	Psychotic symptoms or disorder	Neurocognitive symptoms
FOCUSING ISSUES	Neurocognitive symptoms	ADHD spectrum
TARDIVE DYSKINESIA	Psych ADE	Neurocognitive symptoms
STARE	Miscellaneous psychiatric symptoms	Sensory disturbances	Miscellaneous psychiatric symptoms
MOOD CHANGES	Bipolar spectrum	Mood symptoms
HIGH-RISK BEHAVIOR	Miscellaneous psychiatric symptoms	Abusive behavior	Antisocial behavior	Impulsive behavior	Aggressive symptoms
INDUCED PSYCHOSIS	Substance related symptoms or disorder	Psychotic symptoms or disorder
COGNITIVE DISORDER	Neurocognitive symptoms	Neurocognitive disorders
DEREALIZATION	Stressor symptoms	Sensory disturbances
EMOTIONAL STRESS	Stress related symptoms or disorder	Stressor symptoms	Stress related symptoms or disorder
ANTISOCIAL PERSONALITY DISORDER	Antisocial behavior	Personality disorder
CONSTRICTED AFFECT	Miscellaneous psychiatric symptoms	Miscellaneous psychiatric symptoms	Mood symptoms
UNDERSTANDING ISSUES	Neurocognitive symptoms	Miscellaneous psychiatric symptoms
A/VH	Psychotic symptoms or disorder	Miscellaneous psychiatric symptoms
MILD COGNITIVE IMPAIRMENT	Neurocognitive symptoms	Neurocognitive symptoms	Neurocognitive disorders
DEPERSONALIZATION	Stressor symptoms	Sensory disturbances	Miscellaneous psychiatric symptoms
MOOD IMPAIRED	Bipolar spectrum	Mood symptoms
COPING ISSUES	Miscellaneous psychiatric symptoms	Stress related symptoms or disorder	Stressor symptoms
SEROTONIN SYNDROME	Miscellaneous psychiatric symptoms	Pharm symptoms
DYSPHORIA	Depressive symptoms	Mood symptoms
LABILE AFFECT	Bipolar spectrum	Mood symptoms
TACTILE HALLUCINATIONS	Psychotic symptoms or disorder	Sensory disturbances
EMOTIONALLY LABILE	Bipolar spectrum	Mood symptoms
STRESSORS	Miscellaneous psychiatric symptoms	Stressor symptoms
INTERMITTENT EXPLOSIVE DISORDER	Impulsive behavior	Aggressive symptoms	Impulsive behavior
CUTS	Injury	Self harm
GRANDIOSE DELUSIONS	Bipolar spectrum	Psychotic symptoms or disorder
DISTORTION	Miscellaneous psychiatric symptoms	Sensory disturbances
ELEVATED MOOD	Bipolar spectrum	Mood symptoms
STRANGULATION	Suicidal behavioral	Injury
DYSKINESIA	Psych ADE	Neurocognitive symptoms	Pharm symptoms
EUTHYMIC MOOD	Miscellaneous psychiatric symptoms	Mood symptoms
A/H	Psychotic symptoms or disorder	Abusive behavior	Aggressive symptoms	Anxiety disorder
DROWNING	Suicidal behavioral	Injury	Self harm	Suicide	Suicidal behavioral
TOURETTE'S SYNDROME	Neurocognitive symptoms	Miscellaneous psychiatric symptoms	Neurocognitive disorders
SAD MOOD	Depressive symptoms	Mood symptoms	Depressive symptoms
TIC	Neurocognitive symptoms	Miscellaneous psychiatric symptoms	Neurocognitive symptoms	Sensory disturbances
RESTRICTED AFFECT	Miscellaneous psychiatric symptoms	Mood symptoms
EXTRAPYRAMIDAL SYMPTOMS	Psych ADE	Pharm symptoms	Neurocognitive symptoms	Miscellaneous psychiatric symptoms
EMOTIONAL CRISIS	Miscellaneous psychiatric symptoms	Stress related symptoms or disorder	Miscellaneous psychiatric symptoms	Stressor symptoms	Mixed anxiety depression
CLAUSTROPHOBIC	Anxiety disorder	Anxiety symptoms
SENSE OF IMPENDING DOOM	Miscellaneous psychiatric symptoms	Anxiety symptoms
MOODY	Bipolar spectrum	Mood symptoms
FEAR OF FALLING	Miscellaneous psychiatric symptoms	Anxiety symptoms
ANXIETY STATES	Anxiety symptoms	Anxiety disorder	Anxiety symptoms
OCPD	Personality disorder	Ocd symptoms or disorder
NERVOUS BREAKDOWN	Anxiety symptoms	Anxiety disorder	Miscellaneous psychiatric symptoms	Anxiety symptoms
EMOTIONAL LABILITY	Bipolar spectrum	Mood symptoms
CARBON MONOXIDE POISONING	Suicidal behavioral	Neurocognitive disorders	Injury	Neurocognitive symptoms	Miscellaneous psychiatric symptoms	Overdose
EMOTIONALLY ABUSIVE	Miscellaneous psychiatric symptoms	Abusive behavior
MAGICAL THINKING	Miscellaneous psychiatric symptoms	Psychotic symptoms or disorder	Miscellaneous psychiatric symptoms
SEXUAL DYSFUNCTION	Depressive symptoms	Miscellaneous psychiatric symptoms
ATTENTION SEEKING BEHAVIOR	Miscellaneous psychiatric symptoms	Maladaptive relations	Miscellaneous psychiatric symptoms	Impulsive behavior	Abusive behavior	Antisocial behavior
SI/SIB	Suicidal symptoms	Suicidal behavioral	Self harm	Suicidal symptoms	Suicidal symptoms, self harm
POVERTY OF SPEECH	Psychotic symptoms or disorder	Miscellaneous psychiatric symptoms	Neurocognitive symptoms	Psychotic symptoms or disorder
LACK OF COOPERATION	Miscellaneous psychiatric symptoms	Antisocial behavior
SOCIAL WITHDRAWAL	Anxiety disorder	Antisocial behavior	Social situation	Maladaptive relations	Miscellaneous psychiatric symptoms
EMOTIONAL UPSET	Miscellaneous psychiatric symptoms	Stressor symptoms	Stress related symptoms or disorder	Miscellaneous psychiatric symptoms	Mood symptoms	Anxiety symptoms
REACTIVE DEPRESSION	Depressive symptoms	Unipolar depressive disorder
COPING IMPAIRED	Miscellaneous psychiatric symptoms	Stressor symptoms	Stress related symptoms or disorder	Miscellaneous psychiatric symptoms
HYPERVENTILATION SYNDROME	Miscellaneous psychiatric symptoms	Anxiety symptoms	Anxiety disorder
CSF LEAKAGE	Injury	Sensory disturbances	Neurocognitive symptoms
DYSLEXIA	Neurocognitive symptoms	Neurocognitive disorders	Miscellaneous psychiatric symptoms
RUMINATION	Miscellaneous psychiatric symptoms	Miscellaneous psychiatric symptoms	Depressive symptoms	Mood symptoms
PREOCCUPATION WITH DEATH	Miscellaneous psychiatric symptoms	Suicidal symptoms
ADVERSE DRUG REACTION	Pharm symptoms	Pharm symptoms	Psych ADE
SLEEP WALKING	Miscellaneous psychiatric symptoms	Sleep wake symptoms or disorder
SHOPLIFTING	Miscellaneous psychiatric symptoms	Antisocial behavior
LACK OF UNDERSTANDING	Neurocognitive symptoms	Miscellaneous psychiatric symptoms
NMS	Psych ADE	Pharm symptoms	Neurocognitive symptoms
KNOCKED OUT	Miscellaneous psychiatric symptoms	Injury
TANGENTIAL THINKING	Psychotic symptoms or disorder	Miscellaneous psychiatric symptoms	Psychotic symptoms or disorder
MOOD ALTERATION	Bipolar spectrum	Mood symptoms
VICTIMIZATION	Miscellaneous psychiatric symptoms	Abusive behavior
RISK OF VIOLENCE	Miscellaneous psychiatric symptoms	Aggressive symptoms
MENTAL STATUS IMPAIRED	Miscellaneous psychiatric symptoms	Neurocognitive symptoms	Miscellaneous psychiatric symptoms
HEALING	Injury	Miscellaneous psychiatric symptoms
VIVID DREAMS	Miscellaneous psychiatric symptoms	Sleep wake symptoms or disorder	Miscellaneous psychiatric symptoms	Sensory disturbances
SEASONAL AFFECTIVE DISORDER	Unipolar depressive disorder	Mood disorder
REACTIVE ATTACHMENT DISORDER	Abusive behavior	Miscellaneous psychiatric symptoms	Personality disorder	Stress related symptoms or disorder
SEPARATION ANXIETY	Miscellaneous psychiatric symptoms	Anxiety disorder	Anxiety symptoms
ALTERED SENSATION	Miscellaneous psychiatric symptoms	Sensory disturbances
PERVASIVE DEVELOPMENTAL DISORDER	Neurocognitive symptoms	Autism spectrum disorder
APATHY	Depressive symptoms	Mood symptoms	Depressive symptoms
POST-TRAUMATIC HEADACHE	Injury	Neurocognitive symptoms	Sensory disturbances	Miscellaneous psychiatric symptoms	Somatization symptoms	Stressor symptoms
UNSTABLE MOOD	Bipolar spectrum	Mood symptoms
V/H	Sensory disturbances	Miscellaneous psychiatric symptoms	Social situation	Homeless	Sleep wake symptoms or disorder
STUTTER	Neurocognitive symptoms	Miscellaneous psychiatric symptoms	Sensory disturbances	Neurocognitive symptoms
SCRATCH MARKS	Injury	Self harm
LEARNING DISORDER	Neurocognitive symptoms	Miscellaneous psychiatric symptoms
DISORIENTATED	Miscellaneous psychiatric symptoms	Neurocognitive symptoms
DRY EYE	Pharm symptoms	Sensory disturbances	Miscellaneous psychiatric symptoms
SUFFOCATION	Suicidal behavioral	Self harm	Suicidal behavioral	Injury	Miscellaneous psychiatric symptoms	Suicide
FETAL ALCOHOL SYNDROME	Substance related symptoms or disorder	Miscellaneous psychiatric symptoms	Neurocognitive disorders
DEVELOPMENTAL DISABILITIES	Neurocognitive symptoms	Neurocognitive disorders
LACK OF COPING	Miscellaneous psychiatric symptoms	Stressor symptoms	Stress related symptoms or disorder
POST-TRAUMATIC AMNESIA	Miscellaneous psychiatric symptoms	Neurocognitive symptoms
FELON	Miscellaneous psychiatric symptoms	Antisocial behavior
CONFABULATION	Miscellaneous psychiatric symptoms	Neurocognitive symptoms
SIMD	Substance related symptoms or disorder	Miscellaneous psychiatric symptoms	Stressor symptoms
THINKING ISSUES	Miscellaneous psychiatric symptoms	Neurocognitive symptoms
PLANS TO KILL	Antisocial behavior	Suicidal behavioral	Suicidal symptoms
MOTIVATION ISSUES	Miscellaneous psychiatric symptoms	Depressive symptoms	Miscellaneous psychiatric symptoms
CONFUSIONAL STATE	Miscellaneous psychiatric symptoms	Neurocognitive symptoms
MUMBLED SPEECH	Miscellaneous psychiatric symptoms	Neurocognitive symptoms	Miscellaneous psychiatric symptoms
IOR	Psychotic symptoms or disorder	Abusive behavior	Miscellaneous psychiatric symptoms	Antisocial behavior	Aggressive symptoms
TANTRUMS	Miscellaneous psychiatric symptoms	Aggressive symptoms
IRRITABILITY AND ANGER	Aggressive symptoms	Mood symptoms	Aggressive symptoms
CHRONIC FATIGUE SYNDROME	Miscellaneous psychiatric symptoms	Somatization symptoms	Miscellaneous psychiatric symptoms	Stress related symptoms or disorder
GALACTORRHEA	Psych ADE	Miscellaneous psychiatric symptoms
DISORDERED EATING	Miscellaneous psychiatric symptoms	Eating disorder or symptoms
THOUGHTS OF VIOLENCE	Antisocial behavior	Aggressive symptoms
CHANGE IN ACTIVITY	Miscellaneous psychiatric symptoms	Mood symptoms	Miscellaneous psychiatric symptoms
SELF-NEGLECT	Miscellaneous psychiatric symptoms	Abusive behavior	Maladaptive relations	Miscellaneous psychiatric symptoms
HYPER-REACTIVITY	Miscellaneous psychiatric symptoms	Sensory disturbances	Stressor symptoms	Anxiety symptoms	Miscellaneous psychiatric symptoms
S/H/I	Suicidal symptoms	Self harm	Suicidal symptoms	Suicidal behavioral
HYPERSEXUALITY	Depressive symptoms	Miscellaneous psychiatric symptoms
GRUMPY	Miscellaneous psychiatric symptoms	Mood symptoms
MULTIPLE PERSONALITY DISORDER	Stressor symptoms	Personality disorder
DECREASED LIBIDO	Depressive symptoms	Mood symptoms	Miscellaneous psychiatric symptoms	Depressive symptoms
ABNORMAL SENSATION	Miscellaneous psychiatric symptoms	Sensory disturbances
EXCESSIVE SLEEP	Miscellaneous psychiatric symptoms	Sleep wake symptoms or disorder
IMPAIRED SOCIAL INTERACTION	Miscellaneous psychiatric symptoms	Autism spectrum disorder	Social situation	Maladaptive relations
EDGY	Aggressive symptoms	Anxiety symptoms
BIZARRE THOUGHTS	Miscellaneous psychiatric symptoms	Psychotic symptoms or disorder
DEVELOPMENTAL DISORDER	Neurocognitive symptoms	Neurocognitive disorders	Autism spectrum disorder	Miscellaneous psychiatric symptoms
SELF-ABUSIVE	Self harm	Abusive behavior	Self harm
FOOT TAPPING	Aggressive symptoms	Miscellaneous psychiatric symptoms	Sensory disturbances	Anxiety symptoms
INAPPROPRIATE AFFECT	Miscellaneous psychiatric symptoms	Miscellaneous psychiatric symptoms	Mood symptoms
BEHAVIOR DISORDER	Miscellaneous psychiatric symptoms	Personality disorder	Antisocial behavior
OPIOID-INDUCED CONSTIPATION	Miscellaneous psychiatric symptoms	Pharm symptoms	Substance related symptoms or disorder
DELAYED SPEECH	Neurocognitive symptoms	Neurocognitive symptoms
MENTAL DISABILITY	Miscellaneous psychiatric symptoms	Neurocognitive disorders
RELAXING ISSUES	Anxiety symptoms	Sleep wake symptoms or disorder
HYPERPROLACTINEMIA	Psych ADE	Pharm symptoms
INABILITY TO UNDERSTAND	Miscellaneous psychiatric symptoms	Neurocognitive symptoms	Miscellaneous psychiatric symptoms
SOUND SENSITIVITY	Miscellaneous psychiatric symptoms	Sensory disturbances
SUFFOCATING	Suicidal behavioral	Anxiety symptoms	Sensory disturbances
DELUSIONAL IDEAS	Miscellaneous psychiatric symptoms	Psychotic symptoms or disorder
INABILITY TO CONCENTRATE	Miscellaneous psychiatric symptoms	Miscellaneous psychiatric symptoms	ADHD spectrum
HARD TIME	Miscellaneous psychiatric symptoms	Stressor symptoms	Miscellaneous psychiatric symptoms	Stress related symptoms or disorder
EMOTIONAL DISORDER	Miscellaneous psychiatric symptoms	Mood disorder	Miscellaneous psychiatric symptoms
SELF-ABUSIVE BEHAVIOR	Self harm	Abusive behavior
MCI	Neurocognitive symptoms	Neurocognitive disorders
ALCOHOLIC ENCEPHALOPATHY	Substance related symptoms or disorder	Neurocognitive disorders
CAFFEINE WITHDRAWAL	Miscellaneous psychiatric symptoms	Substance related symptoms or disorder
WERNICKE-KORSAKOFF SYNDROME	Substance related symptoms or disorder	Neurocognitive disorders
MENTALLY CHALLENGED	Miscellaneous psychiatric symptoms	Neurocognitive disorders	Miscellaneous psychiatric symptoms
ABERRANT BEHAVIOR	Miscellaneous psychiatric symptoms	Abusive behavior	Antisocial behavior	Aggressive symptoms	Maladaptive relations
SPACEY	Miscellaneous psychiatric symptoms	Neurocognitive symptoms	Miscellaneous psychiatric symptoms	Sensory disturbances
INDECISIVENESS	Miscellaneous psychiatric symptoms	Miscellaneous psychiatric symptoms	Mood symptoms	Depressive symptoms
MUTISM	Miscellaneous psychiatric symptoms	Neurocognitive symptoms	Sensory disturbances	Miscellaneous psychiatric symptoms
STRESSOR	Stress related symptoms or disorder	Stressor symptoms
CONCENTRATION CHANGES	Miscellaneous psychiatric symptoms	Miscellaneous psychiatric symptoms	Neurocognitive symptoms
DISSOCIATIVE IDENTITY DISORDER	Stressor symptoms	Personality disorder	Miscellaneous psychiatric symptoms
DISRUPTIVE BEHAVIOR DISORDER	Miscellaneous psychiatric symptoms	Antisocial behavior	Aggressive symptoms	Abusive behavior
PREMENSTRUAL DYSPHORIC DISORDER	Autism spectrum disorder	Mood disorder
HYPOPYON	Pharm symptoms	Miscellaneous psychiatric symptoms
MENTAL IMPAIRMENT	Miscellaneous psychiatric symptoms	Neurocognitive disorders	Neurocognitive symptoms
PHOTO/PHONOPHOBIA	Miscellaneous psychiatric symptoms	Sensory disturbances
TIC DISORDER	Neurocognitive symptoms	Miscellaneous psychiatric symptoms
FACTITIOUS DISORDER	Antisocial behavior	Personality disorder	Miscellaneous psychiatric symptoms	Somatization symptoms
ASPHYXIATION	Suicidal behavioral	Suicide	Self harm	Suicidal behavioral
DERAILMENT	Miscellaneous psychiatric symptoms	Psychotic symptoms or disorder
TRICHOTILLOMANIA	Neurocognitive symptoms	Ocd symptoms or disorder
WEIRD DREAM	Miscellaneous psychiatric symptoms	Sleep wake symptoms or disorder	Sensory disturbances	Miscellaneous psychiatric symptoms
DRIVING IMPAIRED	Miscellaneous psychiatric symptoms	Substance related symptoms or disorder
DISSOCIATIVE DISORDER	Stressor symptoms	Miscellaneous psychiatric symptoms
TEETH GRINDING	Anxiety symptoms	Miscellaneous psychiatric symptoms	Ocd symptoms or disorder	Stress related symptoms or disorder	Anxiety symptoms	Sleep wake symptoms or disorder
BURN MARK	Injury	Injury	Self-harm	Self harm
HYPERKINETIC	Miscellaneous psychiatric symptoms	ADHD spectrum
EMOTIONAL INSTABILITY	Miscellaneous psychiatric symptoms	Mood symptoms
THINKING CHANGES	Miscellaneous psychiatric symptoms	Neurocognitive symptoms
LOSS OF INTEREST IN FOOD	Depressive symptoms	Eating disorder or symptoms
ANTISOCIAL PERSONALITY TRAIT	Antisocial behavior	Personality disorder
ASSAULT AND BATTERY	Miscellaneous psychiatric symptoms	Aggressive symptoms	Abusive behavior
HYPOCHONDRIASIS	Anxiety disorder	Somatization symptoms
DYSKINETIC	Psych ADE	Neurocognitive symptoms	Sensory disturbances
KNIFE WOUND	Miscellaneous psychiatric symptoms	Injury
SIGHING	Miscellaneous psychiatric symptoms	Miscellaneous psychiatric symptoms	Stressor symptoms
MOOD SWING	Bipolar spectrum	Mood symptoms
PERSONALITY CHANGE	Miscellaneous psychiatric symptoms	Miscellaneous psychiatric symptoms	Personality disorder
CIGARETTE BURN	Miscellaneous psychiatric symptoms	Self harm
PSYCHOTIC DEPRESSION	Miscellaneous psychiatric symptoms	Unipolar depressive disorder	Psychotic symptoms or disorder	Mood disorder
PILL ROLLING	Psych ADE	Neurocognitive symptoms	Sensory disturbances	Pharm symptoms
LABILE IN MOOD	Bipolar spectrum	Mood symptoms
FEAR OF LOSING CONTROL	Miscellaneous psychiatric symptoms	Anxiety symptoms
BRUXISM	Anxiety symptoms	Sleep wake symptoms or disorder	Miscellaneous psychiatric symptoms	Somatization symptoms	Ocd symptoms or disorder	Stress related symptoms or disorder
ORGANIZING ISSUES	Neurocognitive symptoms	Miscellaneous psychiatric symptoms
QUIVERING	Aggressive symptoms	Anxiety symptoms
MOODINESS	Bipolar spectrum	Mood symptoms
PRESSURE OF SPEECH	Bipolar spectrum	Miscellaneous psychiatric symptoms	Psychotic symptoms or disorder
BRAIN FOG	Miscellaneous psychiatric symptoms	Neurocognitive symptoms
SMOTHERING	Injury	Anxiety symptoms	Sensory disturbances
TEMPER TANTRUMS	Miscellaneous psychiatric symptoms	Aggressive symptoms
FAILING GRADES	Miscellaneous psychiatric symptoms	Stressor symptoms	Miscellaneous psychiatric symptoms
AVOLITION	Depressive symptoms	Psychotic symptoms or disorder
BRAIN CONCUSSION	Injury	Neurocognitive disorders	Neurocognitive symptoms
CRABBY	Aggressive symptoms	Mood symptoms
MYSOPHOBIA	Anxiety disorder	Ocd symptoms or disorder
SLEEP TALKING	Miscellaneous psychiatric symptoms	Sleep wake symptoms or disorder
TOXICITIES	Miscellaneous psychiatric symptoms	Pharm symptoms
MENTALLY RETARDED	Neurocognitive symptoms	Neurocognitive disorders
EMA	Depressive symptoms	Miscellaneous psychiatric symptoms
TENSENESS	Miscellaneous psychiatric symptoms	Anxiety symptoms
MENTALLY DISABLED	Miscellaneous psychiatric symptoms	Neurocognitive disorders	Miscellaneous psychiatric symptoms
